# Supplementary material for: [3,5-Bis(benz­yloxy)phen­yl]methanol
Source: Acta Crystallogr Sect E Struct Rep Online. 2009 Apr 8;65(Pt 5):o962. doi: 10.1107/S1600536809010757 (PMC2977662; doi:10.1107/S1600536809010757)
Supplement: Supplementary file 1 [file e-65-0o962-sup1.cif]

##############################################################################
###                                                                        ###
###        Electronic paper (Acta Crystallographica Section E)             ###
###                                                                        ###
##############################################################################
#                                                                            #
# This CIF contains the data in a paper accepted for publication in Acta     #
# Crystallographica Section E. It conforms to the requirements of Notes      #
# for Authors for Section E, and has been peer reviewed under the auspices   #
# of the IUCr Commission on Journals.                                        #
#                                                                            #
# Full details of the Crystallographic Information File format               #
# are given in the paper "The Crystallographic Information File (CIF):       #
# a New Standard Archive File for Crystallography" by S. R. Hall, F. H.      #
# Allen and I. D. Brown [Acta Cryst. (1991), A47, 655-685].                  #
#                                                                            #
# The current version of the core CIF dictionary is obtainable from          #
# ftp://ftp.iucr.org/pub/cif_core.dic. The current version number is 2.4.    #
#                                                                            #
# Software is freely available for graphical display of the structure(s) in  #
# this CIF.  For information consult the CIF home page http://www.iucr.org/  #
# cif/home.html                                                              #
#                                                                            #
# This file may be used for bona fide research purposes within the           #
# scientific community so long as proper attribution is given to the journal # 
# article from which it was obtained.                                        #
#                                                                            #
##############################################################################
                                             
data_global
_audit_creation_method     'SHELXL97'
_journal_date_recd_electronic     2009-03-12
_journal_date_accepted     2009-03-24
_journal_name_full     'Acta Crystallographica, Section E'
_journal_year     2009
_journal_volume     65
_journal_issue      5
_journal_page_first     o962
_journal_page_last     o962
_journal_paper_category     QO
_journal_coeditor_code     IS2400
_publ_contact_author_name     'Dr. Peihua Zhu'
_publ_contact_author_address
;
School of Chemistry and Chemical Engineering
University of Jinan
Jinan 250022
People's Republic of China;
;
_publ_contact_author_email     'chm_zhuph@ujn.edu.cn'
_publ_contact_author_phone     '86 531 82765969'
_publ_section_title
;
[3,5-Bis(benzyloxy)phenyl]methanol
;
loop_
    _publ_author_name
    _publ_author_address
    'Pei-Hua Zhu'
;
 School of Chemistry and Chemical Engineering
 University of Jinan
 Jinan 250022
 People's Republic of China
;
    'Zi-Zhen Ni'
;
 School of Chemistry and Chemical Engineering
 University of Jinan
 Jinan 250022
 People's Republic of China
;
    'Chun-Hui Dong'
;
 School of Chemistry and Chemical Engineering
 University of Jinan
 Jinan 250022
 People's Republic of China
;
    'Yan-Fang Zhao'
;
 School of Chemistry and Chemical Engineering
 University of Jinan
 Jinan 250022
 People's Republic of China
;
    'Qin Wei'
;
 School of Chemistry and Chemical Engineering
 University of Jinan
 Jinan 250022
 People's Republic of China
;
data_I
_audit_creation_method     SHELXL-97
_chemical_name_systematic
;
[3,5-Bis(benzyloxy)phenyl]methanol
;
_chemical_name_common     ?
_chemical_formula_moiety     'C21 H20 O3'
_chemical_formula_sum     'C21 H20 O3'
_chemical_formula_iupac     'C21 H20 O3'
_chemical_formula_weight     320.37
_chemical_melting_point     ?
_symmetry_cell_setting     'Triclinic'
_symmetry_space_group_name_H-M     'P -1'
_symmetry_space_group_name_Hall     '-P 1'
loop_
    _symmetry_equiv_pos_as_xyz
    'x, y, z'
    '-x, -y, -z'
_cell_length_a     4.8555(6)
_cell_length_b     12.2442(18)
_cell_length_c     15.017(2)
_cell_angle_alpha     74.0490(10)
_cell_angle_beta     83.2930(10)
_cell_angle_gamma     89.733(2)
_cell_volume     852.2(2)
_cell_formula_units_Z     2
_cell_measurement_reflns_used     1252
_cell_measurement_theta_min     2.525
_cell_measurement_theta_max     23.942
_cell_measurement_temperature     298(2)
_exptl_crystal_description     needle
_exptl_crystal_colour     colorless
_exptl_crystal_size_max     0.46
_exptl_crystal_size_mid     0.16
_exptl_crystal_size_min     0.15
_exptl_crystal_density_diffrn     1.249
_exptl_crystal_density_meas     ?
_exptl_crystal_density_method     'not measured'
_exptl_crystal_F_000     340
_exptl_absorpt_coefficient_mu     0.082
_exptl_absorpt_correction_type     multi-scan
_exptl_absorpt_process_details     '(<i>SADABS</i>; Bruker, 2001)'
_exptl_absorpt_correction_T_min     0.9630
_exptl_absorpt_correction_T_max     0.9877
_exptl_special_details
;
;
_diffrn_ambient_temperature     298(2)
_diffrn_radiation_type     MoK\a
_diffrn_radiation_wavelength     0.71073
_diffrn_radiation_source     'fine-focus sealed tube'
_diffrn_radiation_monochromator     graphite
_diffrn_measurement_device_type     'Bruker APEXII CCD area-detector'
_diffrn_measurement_method     '\f and \w'
_diffrn_detector_area_resol_mean     ?
_diffrn_reflns_number     4355
_diffrn_reflns_av_R_equivalents     0.0351
_diffrn_reflns_av_sigmaI/netI     0.0738
_diffrn_reflns_theta_min     1.42
_diffrn_reflns_theta_max     25.00
_diffrn_reflns_theta_full     25.00
_diffrn_measured_fraction_theta_max     0.967
_diffrn_measured_fraction_theta_full     0.967
_diffrn_reflns_limit_h_min     -5
_diffrn_reflns_limit_h_max     5
_diffrn_reflns_limit_k_min     -14
_diffrn_reflns_limit_k_max     13
_diffrn_reflns_limit_l_min     -17
_diffrn_reflns_limit_l_max     17
_diffrn_standards_number     ?
_diffrn_standards_interval_count     ?
_diffrn_standards_interval_time     ?
_diffrn_standards_decay_%     ?
_refine_special_details
;
Refinement of <i>F</i>^2^ against ALL reflections. The weighted <i>R</i>-factor
<i>wR</i> and goodness of fit <i>S</i> are based on <i>F</i>^2^, conventional
<i>R</i>-factors <i>R</i> are based on <i>F</i>, with <i>F</i> set to zero for
negative <i>F</i>^2^. The threshold expression of <i>F</i>^2^ >
\s(<i>F</i>^2^) is used only for calculating <i>R</i>-factors(gt) <i>etc</i>.
and is not relevant to the choice of reflections for refinement.
<i>R</i>-factors based on <i>F</i>^2^ are statistically about twice as large
as those based on <i>F</i>, and <i>R</i>- factors based on ALL data will be
even larger.
;
_reflns_number_total     2909
_reflns_number_gt     1563
_reflns_threshold_expression     I>2\s(I)
_refine_ls_structure_factor_coef     Fsqd
_refine_ls_matrix_type     full
_refine_ls_R_factor_all     0.1080
_refine_ls_R_factor_gt     0.0565
_refine_ls_wR_factor_gt     0.1330
_refine_ls_wR_factor_ref     0.1675
_refine_ls_goodness_of_fit_ref     0.987
_refine_ls_restrained_S_all     0.987
_refine_ls_number_reflns     2909
_refine_ls_number_parameters     217
_refine_ls_number_restraints     0
_refine_ls_hydrogen_treatment     constr
_refine_ls_weighting_scheme     calc
_refine_ls_weighting_details
                 'calc w=1/[\s^2^(Fo^2^)+(0.0808P)^2^] where P=(Fo^2^+2Fc^2^)/3'
_atom_sites_solution_hydrogens     geom
_atom_sites_solution_primary     direct
_atom_sites_solution_secondary     difmap
_refine_ls_shift/su_max     0.001
_refine_ls_shift/su_mean     0.000
_refine_diff_density_max     0.368
_refine_diff_density_min     -0.207
_refine_ls_extinction_method     none
_refine_ls_extinction_coef     ?
loop_
    _atom_type_symbol
    _atom_type_description
    _atom_type_scat_dispersion_real
    _atom_type_scat_dispersion_imag
    _atom_type_scat_source
    'C' 'C' 0.0033 0.0016
                         'International Tables Vol C Tables 4.2.6.8 and 6.1.1.4'
    'H' 'H' 0.0000 0.0000
                         'International Tables Vol C Tables 4.2.6.8 and 6.1.1.4'
    'O' 'O' 0.0106 0.0060
                         'International Tables Vol C Tables 4.2.6.8 and 6.1.1.4'
_computing_data_collection     'APEX2 (Bruker, 2004)'
_computing_cell_refinement     'SAINT-Plus (Bruker, 2004)'
_computing_data_reduction     'SAINT-Plus (Bruker, 2004)'
_computing_structure_solution     'SHELXS97 (Sheldrick, 2008)'
_computing_structure_refinement     'SHELXL97 (Sheldrick, 2008)'
_computing_molecular_graphics     'SHELXTL (Sheldrick, 2008)'
_computing_publication_material     'SHELXTL (Sheldrick, 2008)'
loop_
    _atom_site_type_symbol
    _atom_site_label
    _atom_site_fract_x
    _atom_site_fract_y
    _atom_site_fract_z
    _atom_site_U_iso_or_equiv
    _atom_site_adp_type
    _atom_site_calc_flag
    _atom_site_refinement_flags
    _atom_site_occupancy
    _atom_site_disorder_assembly
    _atom_site_disorder_group
    O O1 0.7476(4) 0.54725(14) 0.18038(12) 0.0568(6) Uani d . 1 . .
    O O2 0.7536(4) 0.14526(14) 0.29783(13) 0.0635(6) Uani d . 1 . .
    O O3 1.2666(5) 0.48874(17) 0.45678(15) 0.0789(7) Uani d . 1 . .
    H H3 1.3738 0.4982 0.4970 0.095 Uiso d PR 0.50 . .
    H H3' 1.1026 0.4958 0.4828 0.095 Uiso d PR 0.50 . .
    C C1 0.8253(5) 0.4491(2) 0.24052(17) 0.0426(6) Uani d . 1 . .
    C C2 0.7487(5) 0.34076(19) 0.23990(17) 0.0453(7) Uani d . 1 . .
    H H2A 0.6341 0.3299 0.1974 0.054 Uiso calc R 1 . .
    C C3 0.8453(6) 0.2488(2) 0.30348(18) 0.0464(7) Uani d . 1 . .
    C C4 1.0120(6) 0.2635(2) 0.36729(18) 0.0480(7) Uani d . 1 . .
    H H4A 1.0747 0.2007 0.4098 0.058 Uiso calc R 1 . .
    C C5 1.0871(5) 0.3729(2) 0.36817(17) 0.0425(6) Uani d . 1 . .
    C C6 0.9927(5) 0.4648(2) 0.30581(17) 0.0438(7) Uani d . 1 . .
    H H6A 1.0402 0.5379 0.3069 0.053 Uiso calc R 1 . .
    C C7 0.5903(6) 0.5371(2) 0.10822(18) 0.0533(7) Uani d . 1 . .
    H H7A 0.4095 0.5024 0.1351 0.064 Uiso calc R 1 . .
    H H7B 0.6854 0.4897 0.0729 0.064 Uiso calc R 1 . .
    C C8 0.5585(6) 0.6536(2) 0.04585(18) 0.0496(7) Uani d . 1 . .
    C C9 0.7312(7) 0.6937(3) -0.0356(2) 0.0754(10) Uani d . 1 . .
    H H9A 0.8676 0.6473 -0.0528 0.090 Uiso calc R 1 . .
    C C10 0.7059(10) 0.8012(3) -0.0920(3) 0.0962(13) Uani d . 1 . .
    H H10A 0.8263 0.8274 -0.1467 0.115 Uiso calc R 1 . .
    C C11 0.5067(10) 0.8696(3) -0.0687(3) 0.0908(12) Uani d . 1 . .
    H H11A 0.4883 0.9422 -0.1076 0.109 Uiso calc R 1 . .
    C C12 0.3331(9) 0.8312(3) 0.0124(3) 0.1023(13) Uani d . 1 . .
    H H12A 0.1982 0.8781 0.0297 0.123 Uiso calc R 1 . .
    C C13 0.3587(8) 0.7224(3) 0.0687(2) 0.0794(10) Uani d . 1 . .
    H H13A 0.2372 0.6959 0.1232 0.095 Uiso calc R 1 . .
    C C14 0.8719(7) 0.0468(2) 0.3518(2) 0.0680(9) Uani d . 1 . .
    H H14A 0.8331 0.0422 0.4176 0.082 Uiso calc R 1 . .
    H H14B 1.0716 0.0501 0.3354 0.082 Uiso calc R 1 . .
    C C15 0.7497(7) -0.0552(2) 0.3328(2) 0.0557(8) Uani d . 1 . .
    C C16 0.8521(8) -0.0914(3) 0.2569(2) 0.0772(10) Uani d . 1 . .
    H H16A 0.9985 -0.0510 0.2158 0.093 Uiso calc R 1 . .
    C C17 0.7416(8) -0.1859(3) 0.2410(3) 0.0869(11) Uani d . 1 . .
    H H17A 0.8147 -0.2090 0.1893 0.104 Uiso calc R 1 . .
    C C18 0.5285(9) -0.2461(3) 0.2992(3) 0.0790(11) Uani d . 1 . .
    H H18A 0.4561 -0.3106 0.2880 0.095 Uiso calc R 1 . .
    C C19 0.4214(8) -0.2119(3) 0.3736(3) 0.0840(11) Uani d . 1 . .
    H H19A 0.2732 -0.2526 0.4136 0.101 Uiso calc R 1 . .
    C C20 0.5308(7) -0.1165(3) 0.3910(2) 0.0724(9) Uani d . 1 . .
    H H20A 0.4552 -0.0937 0.4427 0.087 Uiso calc R 1 . .
    C C21 1.2750(6) 0.3847(2) 0.43799(19) 0.0533(7) Uani d . 1 . .
    H H21C 1.2243 0.3258 0.4958 0.064 Uiso calc R 1 . .
    H H21A 1.4641 0.3721 0.4148 0.064 Uiso calc R 1 . .
loop_
    _atom_site_aniso_label
    _atom_site_aniso_U_11
    _atom_site_aniso_U_22
    _atom_site_aniso_U_33
    _atom_site_aniso_U_12
    _atom_site_aniso_U_13
    _atom_site_aniso_U_23
    O1 0.0814(15) 0.0381(10) 0.0525(11) -0.0110(9) -0.0322(10) -0.0052(9)
    O2 0.0863(16) 0.0319(10) 0.0791(14) 0.0001(9) -0.0387(12) -0.0149(9)
    O3 0.0913(17) 0.0735(14) 0.0969(17) 0.0106(12) -0.0500(14) -0.0495(13)
    C1 0.0504(17) 0.0370(14) 0.0399(14) -0.0060(12) -0.0073(12) -0.0090(12)
    C2 0.0548(18) 0.0405(15) 0.0447(15) -0.0049(12) -0.0162(13) -0.0141(12)
    C3 0.0544(18) 0.0364(14) 0.0529(16) -0.0019(12) -0.0106(14) -0.0179(13)
    C4 0.0553(18) 0.0407(15) 0.0521(16) 0.0023(12) -0.0168(14) -0.0156(13)
    C5 0.0382(15) 0.0501(16) 0.0421(14) -0.0022(12) -0.0080(12) -0.0166(13)
    C6 0.0480(17) 0.0412(15) 0.0451(14) -0.0094(12) -0.0073(13) -0.0162(12)
    C7 0.067(2) 0.0495(17) 0.0465(15) -0.0089(14) -0.0208(14) -0.0128(13)
    C8 0.0575(19) 0.0477(16) 0.0469(16) -0.0056(14) -0.0173(14) -0.0139(13)
    C9 0.090(3) 0.064(2) 0.064(2) -0.0044(18) 0.0077(19) -0.0125(18)
    C10 0.131(4) 0.074(3) 0.065(2) -0.018(2) 0.002(2) 0.005(2)
    C11 0.114(3) 0.060(2) 0.087(3) -0.006(2) -0.039(3) 0.010(2)
    C12 0.109(3) 0.073(3) 0.112(3) 0.023(2) -0.015(3) -0.002(2)
    C13 0.082(3) 0.073(2) 0.070(2) 0.014(2) -0.0027(18) 0.0004(18)
    C14 0.097(3) 0.0410(16) 0.073(2) 0.0056(16) -0.0391(18) -0.0153(15)
    C15 0.072(2) 0.0330(15) 0.0616(19) 0.0019(14) -0.0210(16) -0.0064(14)
    C16 0.088(3) 0.059(2) 0.086(2) -0.0220(18) 0.009(2) -0.0278(18)
    C17 0.093(3) 0.072(2) 0.109(3) -0.006(2) -0.003(2) -0.050(2)
    C18 0.092(3) 0.0474(19) 0.102(3) -0.0107(19) -0.037(2) -0.019(2)
    C19 0.084(3) 0.069(2) 0.088(3) -0.028(2) -0.020(2) 0.001(2)
    C20 0.081(3) 0.070(2) 0.065(2) 0.0024(19) -0.0113(19) -0.0148(18)
    C21 0.0524(18) 0.0574(17) 0.0596(18) 0.0020(14) -0.0189(14) -0.0267(15)
_geom_special_details
;
All e.s.d.'s (except the e.s.d. in the dihedral angle between two l.s. planes)
are estimated using the full covariance matrix. The cell e.s.d.'s are taken
into account individually in the estimation of e.s.d.'s in distances, angles
and torsion angles; correlations between e.s.d.'s in cell parameters are only
used when they are defined by crystal symmetry. An approximate (isotropic)
treatment of cell e.s.d.'s is used for estimating e.s.d.'s involving l.s.
planes.
;
loop_
    _geom_bond_atom_site_label_1
    _geom_bond_atom_site_label_2
    _geom_bond_site_symmetry_2
    _geom_bond_distance
    _geom_bond_publ_flag
    O1 C1 . 1.371(3) n
    O1 C7 . 1.429(3) ?
    O2 C3 . 1.374(3) n
    O2 C14 . 1.416(3) ?
    O3 C21 . 1.378(3) ?
    O3 H3 . 0.8727 ?
    O3 H3' . 0.8599 ?
    C1 C2 . 1.382(3) ?
    C1 C6 . 1.396(3) ?
    C2 C3 . 1.381(3) ?
    C2 H2A . 0.9300 ?
    C3 C4 . 1.372(3) ?
    C4 C5 . 1.394(3) ?
    C4 H4A . 0.9300 ?
    C5 C6 . 1.367(3) ?
    C5 C21 . 1.503(3) ?
    C6 H6A . 0.9300 ?
    C7 C8 . 1.494(4) n
    C7 H7A . 0.9700 ?
    C7 H7B . 0.9700 ?
    C8 C13 . 1.358(4) ?
    C8 C9 . 1.369(4) ?
    C9 C10 . 1.370(5) ?
    C9 H9A . 0.9300 ?
    C10 C11 . 1.354(5) ?
    C10 H10A . 0.9300 ?
    C11 C12 . 1.365(5) ?
    C11 H11A . 0.9300 ?
    C12 C13 . 1.381(5) ?
    C12 H12A . 0.9300 ?
    C13 H13A . 0.9300 ?
    C14 C15 . 1.496(4) n
    C14 H14A . 0.9700 ?
    C14 H14B . 0.9700 ?
    C15 C16 . 1.372(4) ?
    C15 C20 . 1.374(4) ?
    C16 C17 . 1.369(4) ?
    C16 H16A . 0.9300 ?
    C17 C18 . 1.349(5) ?
    C17 H17A . 0.9300 ?
    C18 C19 . 1.347(5) ?
    C18 H18A . 0.9300 ?
    C19 C20 . 1.387(4) ?
    C19 H19A . 0.9300 ?
    C20 H20A . 0.9300 ?
    C21 H21C . 0.9700 ?
    C21 H21A . 0.9700 ?
loop_
    _geom_angle_atom_site_label_1
    _geom_angle_atom_site_label_2
    _geom_angle_atom_site_label_3
    _geom_angle_site_symmetry_1
    _geom_angle_site_symmetry_3
    _geom_angle
    _geom_angle_publ_flag
    C1 O1 C7 . . 117.82(18) n
    C3 O2 C14 . . 117.6(2) n
    C21 O3 H3 . . 116.4 ?
    C21 O3 H3' . . 107.9 ?
    H3 O3 H3' . . 103.4 ?
    O1 C1 C2 . . 124.7(2) ?
    O1 C1 C6 . . 115.0(2) ?
    C2 C1 C6 . . 120.3(2) ?
    C3 C2 C1 . . 118.9(2) ?
    C3 C2 H2A . . 120.6 ?
    C1 C2 H2A . . 120.6 ?
    C4 C3 O2 . . 124.6(2) ?
    C4 C3 C2 . . 121.2(2) ?
    O2 C3 C2 . . 114.1(2) ?
    C3 C4 C5 . . 119.7(2) ?
    C3 C4 H4A . . 120.1 ?
    C5 C4 H4A . . 120.1 ?
    C6 C5 C4 . . 119.8(2) ?
    C6 C5 C21 . . 122.4(2) ?
    C4 C5 C21 . . 117.8(2) ?
    C5 C6 C1 . . 120.1(2) ?
    C5 C6 H6A . . 119.9 ?
    C1 C6 H6A . . 119.9 ?
    O1 C7 C8 . . 108.02(19) ?
    O1 C7 H7A . . 110.1 ?
    C8 C7 H7A . . 110.1 ?
    O1 C7 H7B . . 110.1 ?
    C8 C7 H7B . . 110.1 ?
    H7A C7 H7B . . 108.4 ?
    C13 C8 C9 . . 118.4(3) ?
    C13 C8 C7 . . 120.9(3) ?
    C9 C8 C7 . . 120.8(3) ?
    C8 C9 C10 . . 120.9(3) ?
    C8 C9 H9A . . 119.6 ?
    C10 C9 H9A . . 119.6 ?
    C11 C10 C9 . . 120.5(4) ?
    C11 C10 H10A . . 119.8 ?
    C9 C10 H10A . . 119.8 ?
    C10 C11 C12 . . 119.5(4) ?
    C10 C11 H11A . . 120.3 ?
    C12 C11 H11A . . 120.3 ?
    C11 C12 C13 . . 119.7(4) ?
    C11 C12 H12A . . 120.1 ?
    C13 C12 H12A . . 120.1 ?
    C8 C13 C12 . . 121.0(3) ?
    C8 C13 H13A . . 119.5 ?
    C12 C13 H13A . . 119.5 ?
    O2 C14 C15 . . 108.6(2) n
    O2 C14 H14A . . 110.0 ?
    C15 C14 H14A . . 110.0 ?
    O2 C14 H14B . . 110.0 ?
    C15 C14 H14B . . 110.0 ?
    H14A C14 H14B . . 108.4 ?
    C16 C15 C20 . . 117.6(3) ?
    C16 C15 C14 . . 121.4(3) ?
    C20 C15 C14 . . 121.0(3) ?
    C17 C16 C15 . . 120.9(3) ?
    C17 C16 H16A . . 119.5 ?
    C15 C16 H16A . . 119.5 ?
    C18 C17 C16 . . 121.0(4) ?
    C18 C17 H17A . . 119.5 ?
    C16 C17 H17A . . 119.5 ?
    C19 C18 C17 . . 119.4(3) ?
    C19 C18 H18A . . 120.3 ?
    C17 C18 H18A . . 120.3 ?
    C18 C19 C20 . . 120.4(3) ?
    C18 C19 H19A . . 119.8 ?
    C20 C19 H19A . . 119.8 ?
    C15 C20 C19 . . 120.6(3) ?
    C15 C20 H20A . . 119.7 ?
    C19 C20 H20A . . 119.7 ?
    O3 C21 C5 . . 114.2(2) n
    O3 C21 H21C . . 108.7 ?
    C5 C21 H21C . . 108.7 ?
    O3 C21 H21A . . 108.7 ?
    C5 C21 H21A . . 108.7 ?
    H21C C21 H21A . . 107.6 ?
loop_
    _geom_torsion_atom_site_label_1
    _geom_torsion_atom_site_label_2
    _geom_torsion_atom_site_label_3
    _geom_torsion_atom_site_label_4
    _geom_torsion_site_symmetry_1
    _geom_torsion_site_symmetry_2
    _geom_torsion_site_symmetry_3
    _geom_torsion_site_symmetry_4
    _geom_torsion
    _geom_torsion_publ_flag
    C7 O1 C1 C2 . . . . -4.0(4) ?
    C7 O1 C1 C6 . . . . 176.2(2) ?
    O1 C1 C2 C3 . . . . 178.9(2) ?
    C6 C1 C2 C3 . . . . -1.3(4) ?
    C14 O2 C3 C4 . . . . -10.0(4) ?
    C14 O2 C3 C2 . . . . 171.7(2) ?
    C1 C2 C3 C4 . . . . 0.7(4) ?
    C1 C2 C3 O2 . . . . 179.1(2) ?
    O2 C3 C4 C5 . . . . -178.4(2) ?
    C2 C3 C4 C5 . . . . -0.3(4) ?
    C3 C4 C5 C6 . . . . 0.4(4) ?
    C3 C4 C5 C21 . . . . -178.7(2) ?
    C4 C5 C6 C1 . . . . -1.0(4) ?
    C21 C5 C6 C1 . . . . 178.1(2) ?
    O1 C1 C6 C5 . . . . -178.8(2) ?
    C2 C1 C6 C5 . . . . 1.5(4) ?
    C1 O1 C7 C8 . . . . -173.7(2) ?
    O1 C7 C8 C13 . . . . -82.1(3) ?
    O1 C7 C8 C9 . . . . 97.5(3) ?
    C13 C8 C9 C10 . . . . 0.9(5) ?
    C7 C8 C9 C10 . . . . -178.8(3) ?
    C8 C9 C10 C11 . . . . -0.7(6) ?
    C9 C10 C11 C12 . . . . 0.9(6) ?
    C10 C11 C12 C13 . . . . -1.3(6) ?
    C9 C8 C13 C12 . . . . -1.3(5) ?
    C7 C8 C13 C12 . . . . 178.3(3) ?
    C11 C12 C13 C8 . . . . 1.6(6) ?
    C3 O2 C14 C15 . . . . -178.2(2) ?
    O2 C14 C15 C16 . . . . 83.4(4) ?
    O2 C14 C15 C20 . . . . -96.8(3) ?
    C20 C15 C16 C17 . . . . -0.9(5) ?
    C14 C15 C16 C17 . . . . 178.9(3) ?
    C15 C16 C17 C18 . . . . 0.2(6) ?
    C16 C17 C18 C19 . . . . 0.6(6) ?
    C17 C18 C19 C20 . . . . -0.7(5) ?
    C16 C15 C20 C19 . . . . 0.8(5) ?
    C14 C15 C20 C19 . . . . -179.0(3) ?
    C18 C19 C20 C15 . . . . 0.0(5) ?
    C6 C5 C21 O3 . . . . 21.5(4) ?
    C4 C5 C21 O3 . . . . -159.4(2) ?
loop_
    _geom_hbond_atom_site_label_D
    _geom_hbond_atom_site_label_H
    _geom_hbond_atom_site_label_A
    _geom_hbond_site_symmetry_A
    _geom_hbond_distance_DH
    _geom_hbond_distance_HA
    _geom_hbond_distance_DA
    _geom_hbond_angle_DHA
    O3 H3 O3 2_866 0.87 1.98 2.791(4) 155
    O3 H3' O3 2_766 0.86 1.95 2.805(5) 179
