# Supplementary material for: [3,5-Bis(benz­yloxy)phen­yl]methanol
Source: Acta Crystallogr Sect E Struct Rep Online. 2009 Apr 8;65(Pt 5):o962. doi: 10.1107/S1600536809010757 (PMC2977662; doi:10.1107/S1600536809010757)
Supplement: Supplementary file 2 [file e-65-0o962-Isup2.hkl]

# 
# h,k,l, Fc-squared, Fo-squared, sigma(Fo-squared) and status flag 
# 
data_I
_shelx_title ' 081108e in P-1' 
_shelx_refln_list_code          4 
_shelx_F_calc_maximum       81.69 
_exptl_crystal_F_000       340.00 
_reflns_d_resolution_high  0.8409 
 
loop_ 
 _symmetry_equiv_pos_as_xyz 
 'x, y, z' 
 '-x, -y, -z' 
 
_cell_length_a     4.8555 
_cell_length_b    12.2442 
_cell_length_c    15.0168 
_cell_angle_alpha  74.049 
_cell_angle_beta   83.293 
_cell_angle_gamma  89.733 
 
_shelx_F_squared_multiplier     1.000 
 
loop_ 
 _refln_index_h 
 _refln_index_k 
 _refln_index_l 
 _refln_F_squared_calc 
 _refln_F_squared_meas 
 _refln_F_squared_sigma 
 _refln_observed_status 
   1   0   0      407.55      356.10     15.29 o 
   2   0   0      741.42      669.29     19.14 o 
   3   0   0        9.32        9.72      1.53 o 
   4   0   0      112.38      112.30      7.24 o 
   5   0   0        0.07       -0.62      4.25 o 
  -4   1   0        1.00        1.46      1.54 o 
  -2   1   0      119.57      104.34      5.91 o 
   0   1   0      730.55      700.02     23.61 o 
   2   1   0       38.61       27.59      3.79 o 
   3   1   0       98.76       89.51      6.32 o 
   4   1   0       29.57       27.45      5.68 o 
   5   1   0       35.20       51.16      8.56 o 
  -4   2   0        1.95        0.52      1.38 o 
  -3   2   0       15.07       18.41      3.40 o 
  -2   2   0        2.52        0.15      1.44 o 
  -1   2   0       36.87       26.69      2.41 o 
   0   2   0      143.19      130.53      4.48 o 
   1   2   0     1539.35     1538.72     48.32 o 
   2   2   0      192.67      176.04      6.47 o 
   3   2   0        1.14        0.59      1.23 o 
   4   2   0       10.94        8.93      3.91 o 
   5   2   0       11.22       11.07      5.30 o 
  -5   3   0        1.88        1.27      1.94 o 
  -3   3   0        0.39       -0.18      2.04 o 
  -2   3   0        2.65        3.69      1.97 o 
  -1   3   0     1322.96     1305.26     53.43 o 
   0   3   0     1632.88     1623.80     50.85 o 
   2   3   0      198.62      193.59      6.96 o 
   3   3   0       21.52       24.99      2.77 o 
   4   3   0        3.71        2.57      3.63 o 
   5   3   0        9.65       11.96      5.45 o 
  -5   4   0       13.27       18.37      3.74 o 
  -4   4   0       10.80       11.25      3.89 o 
  -3   4   0       72.87       95.09      7.15 o 
  -2   4   0       22.69       29.23      4.16 o 
  -1   4   0       29.89       27.15      1.89 o 
   0   4   0       93.06       78.48      3.22 o 
   1   4   0      271.71      308.93     10.42 o 
   2   4   0        5.73        4.28      2.18 o 
   3   4   0        1.82        2.76      2.51 o 
   4   4   0        5.33        7.08      4.20 o 
   5   4   0       23.11       23.94      6.64 o 
  -5   5   0        2.16        0.83      1.97 o 
  -4   5   0        0.29       -3.59      2.67 o 
  -3   5   0      152.86      170.31     10.51 o 
  -2   5   0      168.76      178.97      8.23 o 
  -1   5   0      194.28      209.58      7.78 o 
   0   5   0      359.87      370.01     12.54 o 
   1   5   0       54.56       43.28      2.83 o 
   2   5   0       84.75       90.64      3.93 o 
   3   5   0      203.81      190.28     13.07 o 
   4   5   0       20.09       26.49      6.04 o 
   5   5   0       23.39       28.80      7.16 o 
  -5   6   0        0.26       -0.97      1.87 o 
  -4   6   0       26.19       36.41      6.26 o 
  -3   6   0        5.97        2.91      2.76 o 
  -2   6   0       76.39       59.22      5.03 o 
  -1   6   0        5.82        4.97      1.23 o 
   0   6   0       52.52       54.26      4.77 o 
   1   6   0      222.78      289.61     10.30 o 
   2   6   0      247.50      261.52     15.66 o 
   3   6   0       80.45       81.11      7.58 o 
   4   6   0        0.11        1.65      3.25 o 
   5   6   0        0.13       -1.49      4.23 o 
  -4   7   0        1.48       -2.06      2.78 o 
  -3   7   0        9.58        7.28      3.28 o 
  -2   7   0       18.87       20.94      2.71 o 
  -1   7   0       13.51       11.00      1.77 o 
   0   7   0       50.62       51.98      2.92 o 
   1   7   0       28.61       29.11      2.26 o 
   2   7   0       32.96       41.18      5.56 o 
   3   7   0       38.47       48.91      7.02 o 
   4   7   0        5.45        7.54      4.22 o 
  -4   8   0        1.90       -1.50      3.02 o 
  -3   8   0       13.79       13.88      4.01 o 
  -2   8   0      167.39      169.34      9.60 o 
  -1   8   0      183.40      172.55      7.14 o 
   0   8   0        3.41        1.59      1.34 o 
   1   8   0       56.00       56.23      3.36 o 
   2   8   0       87.19       67.12      6.39 o 
   3   8   0        0.11        1.31      3.12 o 
   4   8   0        1.75        1.33      3.82 o 
  -4   9   0        0.30       -4.39      2.93 o 
  -3   9   0        0.28        0.48      2.79 o 
  -2   9   0        1.01       -0.31      1.56 o 
  -1   9   0      145.46      148.15      6.62 o 
   0   9   0        0.03       -1.58      1.29 o 
   1   9   0        1.55        2.46      2.32 o 
   2   9   0      110.37      134.24     10.02 o 
   3   9   0      125.12      142.39     11.34 o 
   4   9   0        0.78       -4.40      3.30 o 
  -4  10   0        3.15        0.07      3.33 o 
  -3  10   0       21.80       17.61      3.27 o 
  -2  10   0        5.62        6.68      2.33 o 
  -1  10   0       95.25       92.04      5.10 o 
   0  10   0      274.29      289.75     11.29 o 
   1  10   0       19.80       25.01      4.51 o 
   2  10   0        8.54        2.49      3.26 o 
   3  10   0        4.53        9.23      4.51 o 
  -3  11   0        0.06        1.24      2.28 o 
  -2  11   0       17.60       16.24      3.16 o 
  -1  11   0      122.59      115.33      6.01 o 
   0  11   0       17.42       17.52      3.10 o 
   1  11   0       15.58       12.19      3.89 o 
   2  11   0        1.34        2.50      3.23 o 
   3  11   0       25.44       23.69      5.97 o 
  -3  12   0        2.43        3.35      3.86 o 
  -2  12   0        1.04        0.82      2.05 o 
  -1  12   0        0.89        3.30      3.03 o 
   0  12   0       31.86       24.13      4.54 o 
   1  12   0        0.17        0.05      2.78 o 
   2  12   0        0.46       -2.78      2.85 o 
  -2  13   0        4.05        1.29      2.59 o 
  -1  13   0        0.39       -0.19      3.78 o 
   0  13   0        2.01        4.68      2.99 o 
   1  13   0        2.89        5.34      3.82 o 
  -1 -13   1        0.27       -0.07      3.04 o 
   0 -13   1        0.05       -2.55      2.75 o 
   1 -13   1        1.39        0.79      2.28 o 
   2 -13   1        0.46       -1.21      3.51 o 
  -2 -12   1        4.97        2.30      3.35 o 
  -1 -12   1        0.81        2.82      3.21 o 
   0 -12   1        3.43        3.20      2.74 o 
   1 -12   1        2.19        1.11      2.15 o 
   2 -12   1        1.94        1.66      2.34 o 
  -3 -11   1        2.69        2.19      4.14 o 
  -2 -11   1        0.38       -2.11      2.99 o 
  -1 -11   1       19.99       20.92      4.59 o 
   0 -11   1        3.31        2.08      2.12 o 
   1 -11   1       16.92       18.59      3.14 o 
   2 -11   1       10.55        8.66      5.28 o 
   3 -11   1        0.44        0.82      3.17 o 
  -3 -10   1       14.54        8.67      4.53 o 
  -2 -10   1       51.55       45.03      5.72 o 
  -1 -10   1      146.14      159.97     10.88 o 
   0 -10   1        1.08        0.61      2.54 o 
   1 -10   1       28.63       27.09      3.45 o 
   2 -10   1       77.57       65.82      9.10 o 
   3 -10   1        3.22        2.34      2.08 o 
   4 -10   1        9.10        9.74      4.71 o 
  -4  -9   1       19.06       29.37      7.28 o 
  -3  -9   1        4.43       -1.54      3.28 o 
  -2  -9   1       45.18       50.07      5.75 o 
  -1  -9   1       62.99       64.55      5.88 o 
   0  -9   1      362.31      384.24     14.57 o 
   1  -9   1      247.33      248.69      9.83 o 
   2  -9   1       30.19       32.75      5.15 o 
   3  -9   1        0.08       -0.53      2.44 o 
   4  -9   1        0.96       -2.21      2.75 o 
  -4  -8   1        7.99        6.71      4.80 o 
  -3  -8   1       18.79       27.11      5.70 o 
  -2  -8   1        2.48        6.56      3.08 o 
  -1  -8   1       45.45       47.56      4.29 o 
   0  -8   1       26.27       29.16      3.09 o 
   1  -8   1      203.06      195.70      7.90 o 
   2  -8   1       86.92       85.63      4.71 o 
   3  -8   1       27.33       19.61      4.58 o 
   4  -8   1       11.60       16.53      4.55 o 
  -4  -7   1        0.01       -1.41      3.68 o 
  -3  -7   1       16.41       12.45      4.38 o 
  -2  -7   1       12.87       13.94      3.61 o 
  -1  -7   1      143.11      171.13      6.98 o 
   0  -7   1      152.48      154.23      6.49 o 
   1  -7   1       61.49       65.20      3.48 o 
   3  -7   1        0.85        0.03      2.28 o 
   4  -7   1        0.55       -2.07      2.81 o 
   5  -7   1        0.59       -1.39      3.50 o 
  -5  -6   1       15.50       12.55      6.24 o 
  -4  -6   1        6.75        5.94      4.61 o 
  -3  -6   1        2.25        2.57      3.09 o 
  -2  -6   1      136.71      145.45     12.46 o 
  -1  -6   1        5.06        2.38      1.19 o 
   0  -6   1      161.84      191.03      7.23 o 
   1  -6   1      126.09      116.20      4.97 o 
   2  -6   1        5.42        6.49      1.71 o 
   3  -6   1        0.72       -0.02      1.99 o 
   4  -6   1       10.96        3.82      3.38 o 
   5  -6   1        3.15        4.16      4.13 o 
  -5  -5   1       16.76       21.76      7.16 o 
  -4  -5   1       13.13       16.70      5.35 o 
  -3  -5   1        1.59        8.85      3.66 o 
  -2  -5   1       82.92       86.45      4.00 o 
  -1  -5   1      624.59      678.78     22.24 o 
   0  -5   1      457.78      518.62     17.26 o 
   1  -5   1      440.31      438.39     14.93 o 
   2  -5   1      172.39      201.67      6.52 o 
   3  -5   1        2.41        0.29      2.44 o 
   4  -5   1        0.65       -0.05      2.92 o 
   5  -5   1        1.40       -0.77      3.37 o 
  -5  -4   1        1.60        0.86      4.42 o 
  -4  -4   1        2.83        1.93      3.39 o 
  -3  -4   1        0.07        0.98      2.82 o 
  -2  -4   1      344.36      393.70     13.49 o 
  -1  -4   1        8.24        5.86      1.18 o 
   0  -4   1       58.57       61.30      2.73 o 
   1  -4   1      220.12      205.26      7.48 o 
   2  -4   1       20.29       15.97      1.72 o 
   3  -4   1       61.40       62.24      5.49 o 
   4  -4   1        1.96        0.17      2.98 o 
   5  -4   1       19.28       23.92      3.38 o 
  -5  -3   1        2.54        3.21      4.57 o 
  -4  -3   1        9.98        6.70      4.22 o 
  -3  -3   1       40.38       44.58      2.97 o 
  -2  -3   1      168.89      204.01      7.47 o 
  -1  -3   1       94.42       92.11      3.85 o 
   0  -3   1        2.15        0.92      0.66 o 
   1  -3   1     1228.05     1250.98     44.54 o 
   2  -3   1        0.30        1.08      1.56 o 
   3  -3   1       27.42       35.99      5.12 o 
   4  -3   1        0.39       -3.34      2.22 o 
   5  -3   1        1.33        0.43      1.79 o 
  -5  -2   1        4.83        9.07      5.44 o 
  -4  -2   1       25.19       33.62      6.47 o 
  -3  -2   1        3.27        4.68      1.73 o 
  -2  -2   1      100.28       98.00      4.22 o 
  -1  -2   1     1101.94     1122.42     35.38 o 
   0  -2   1     2563.82     2429.95     75.89 o 
   1  -2   1      147.83      160.59      6.48 o 
   2  -2   1      618.07      712.32     31.36 o 
   3  -2   1       16.12       14.80      3.28 o 
   4  -2   1        1.25       -2.37      2.27 o 
  -5  -1   1        4.97       11.08      5.63 o 
  -4  -1   1       20.83       29.95      6.63 o 
  -3  -1   1       62.37       68.68      3.81 o 
  -2  -1   1      437.17      423.18     18.63 o 
  -1  -1   1     1151.21     1088.28     34.39 o 
   0  -1   1       61.66       67.58      2.47 o 
   1  -1   1     3734.69     3684.53    151.62 o 
   2  -1   1       30.44       31.25      2.91 o 
   3  -1   1       44.13       38.21      3.57 o 
   4  -1   1        3.84        3.26      2.58 o 
   5  -1   1        0.46       -0.21      4.16 o 
  -5   0   1        0.26        1.83      4.89 o 
  -4   0   1       13.71       16.31      3.62 o 
  -3   0   1      183.96      178.51      9.43 o 
  -2   0   1      294.90      306.19     14.00 o 
   0   0   1       50.53       55.83      2.60 o 
   1   0   1      449.75      506.74     21.56 o 
   2   0   1      137.32      124.61      6.50 o 
   4   0   1      151.07      157.19      5.38 o 
   5   0   1        5.06       12.93      5.49 o 
  -4   1   1       31.37       45.86      5.33 o 
  -3   1   1        2.77        1.44      1.03 o 
  -2   1   1       10.72        9.99      1.37 o 
  -1   1   1     1049.88      905.29     25.27 o 
   0   1   1      240.33      230.22      5.79 o 
   1   1   1      444.37      396.96     16.21 o 
   2   1   1      208.53      219.55     12.51 o 
   3   1   1       18.28       22.43      1.74 o 
   4   1   1       70.07       73.46      7.35 o 
   5   1   1        4.52        9.03      4.48 o 
  -5   2   1        0.31        2.41      3.15 o 
  -4   2   1       10.15        8.49      1.96 o 
  -3   2   1       81.43       84.15      3.78 o 
  -2   2   1      695.53      692.52     30.32 o 
  -1   2   1        2.53        3.29      0.87 o 
   0   2   1        0.00       -0.37      0.36 o 
   1   2   1      683.81      710.00     35.08 o 
   2   2   1      113.40       93.83      3.83 o 
   3   2   1        0.38       -0.05      1.39 o 
   4   2   1       23.39       22.14      5.37 o 
   5   2   1        4.02        2.03      3.74 o 
  -5   3   1        0.72       -0.21      1.99 o 
  -4   3   1        3.34        4.38      1.60 o 
  -3   3   1        6.79        5.10      2.44 o 
  -2   3   1       12.59       14.64      2.75 o 
  -1   3   1       59.43       49.49      2.51 o 
   0   3   1       37.84       34.21      1.65 o 
   1   3   1        1.22        0.87      0.74 o 
   2   3   1       81.22       75.27      3.13 o 
   3   3   1        2.74        4.76      2.60 o 
   4   3   1        8.90        4.20      3.51 o 
   5   3   1        5.84        6.51      4.23 o 
  -5   4   1        0.21       -0.69      1.66 o 
  -4   4   1        1.51       -1.14      1.44 o 
  -2   4   1       55.85       69.67      5.29 o 
  -1   4   1       28.07       36.43      2.18 o 
   0   4   1      122.23      115.27      4.36 o 
   1   4   1       45.02       45.11      2.60 o 
   2   4   1        0.41       -0.14      1.46 o 
   3   4   1       23.64       27.72      5.18 o 
   4   4   1        9.51       10.94      4.44 o 
   5   4   1        2.88        0.20      4.27 o 
  -5   5   1        2.88        2.14      2.30 o 
  -3   5   1       43.95       56.86      5.41 o 
  -2   5   1      105.31       86.79      5.18 o 
  -1   5   1       23.71       28.31      2.00 o 
   0   5   1      194.70      177.82      6.48 o 
   1   5   1      738.83      827.25     26.63 o 
   2   5   1      469.45      543.16     27.43 o 
   3   5   1       17.69       18.89      4.27 o 
   4   5   1       36.64       50.77      7.65 o 
   5   5   1        3.83        3.51      4.52 o 
  -5   6   1        0.86       -0.65      2.34 o 
  -4   6   1        0.01       -3.29      2.95 o 
  -3   6   1       63.21       66.49      5.98 o 
  -2   6   1       78.59       70.89      6.59 o 
  -1   6   1       18.90       22.08      2.02 o 
   0   6   1      224.14      277.60     11.83 o 
   1   6   1        0.52       -1.20      0.87 o 
   2   6   1        3.05        4.53      2.44 o 
   3   6   1       66.87       77.56      7.31 o 
   4   6   1       85.15       80.14      8.29 o 
   5   6   1       58.08       72.48     10.24 o 
  -5   7   1        0.01       -0.11      2.23 o 
  -4   7   1        0.14        0.92      2.92 o 
  -3   7   1       38.20       46.24      6.36 o 
  -2   7   1      134.03      133.74      6.19 o 
  -1   7   1        0.91       -0.54      1.78 o 
   0   7   1      176.53      188.44      7.22 o 
   1   7   1       28.67       35.19      2.35 o 
   2   7   1       68.44       70.09      6.22 o 
   3   7   1        0.04        0.11      2.99 o 
   4   7   1        0.73       -3.60      3.49 o 
  -4   8   1        0.15       -1.55      2.79 o 
  -3   8   1       23.56       36.51      5.75 o 
  -2   8   1      192.61      176.08      7.71 o 
  -1   8   1       43.10       36.72      2.68 o 
   0   8   1      555.56      571.33     19.43 o 
   1   8   1        0.86       -0.69      1.16 o 
   2   8   1       21.75       23.86      4.50 o 
   3   8   1       57.38       49.52      6.06 o 
   4   8   1       11.03       13.04      5.16 o 
  -4   9   1        0.00       -4.56      3.04 o 
  -3   9   1        0.68        2.88      3.09 o 
  -2   9   1        0.04       -1.67      1.56 o 
  -1   9   1      176.71      174.84      7.47 o 
   0   9   1       16.51       18.38      2.35 o 
   1   9   1        0.14       -1.69      1.73 o 
   2   9   1        0.00       -0.51      2.45 o 
   3   9   1        3.12        3.36      3.63 o 
   4   9   1        9.21        4.27      4.62 o 
  -4  10   1        0.30       -1.59      3.40 o 
  -3  10   1        5.28        6.93      2.56 o 
  -2  10   1       27.52       30.95      3.74 o 
  -1  10   1      826.71      803.72     27.45 o 
   0  10   1        1.95        0.14      1.54 o 
   1  10   1      141.35      144.53      9.98 o 
   3  10   1       46.86       55.71      8.17 o 
   4  10   1        4.40       -0.93      3.92 o 
  -3  11   1        1.73        1.39      2.25 o 
  -2  11   1       41.55       45.45      6.55 o 
  -1  11   1       13.04       12.58      2.72 o 
   0  11   1       53.70       57.73      3.98 o 
   1  11   1        0.37       -1.04      2.53 o 
   3  11   1        7.09        9.28      4.60 o 
  -3  12   1        2.89        4.33      2.73 o 
  -2  12   1        2.36        3.46      2.39 o 
  -1  12   1        1.06        1.13      2.11 o 
   0  12   1        5.56        1.60      2.48 o 
   1  12   1        0.16        1.56      3.05 o 
   2  12   1        0.38        0.30      3.17 o 
  -2  13   1        4.08        2.10      2.63 o 
  -1  13   1        2.32       -1.02      4.01 o 
   0  13   1        0.86        0.98      2.71 o 
   1  13   1        8.86        4.23      3.70 o 
   2  13   1        0.36       -1.96      3.70 o 
   0  14   1        2.44        3.95      3.03 o 
  -1 -13   2        1.30        2.51      3.24 o 
   0 -13   2       10.60        7.90      3.78 o 
   1 -13   2        4.65       13.03      4.99 o 
  -2 -12   2        0.96       -2.59      3.01 o 
  -1 -12   2       29.84       40.55      6.37 o 
   0 -12   2        1.37       -0.33      2.54 o 
   1 -12   2        2.65       -0.36      2.17 o 
   2 -12   2        1.35        1.38      3.58 o 
  -3 -11   2        0.43       -2.49      3.55 o 
  -2 -11   2        2.97       -0.17      3.16 o 
  -1 -11   2       63.20       64.31      6.26 o 
   0 -11   2        1.31        0.85      2.15 o 
   1 -11   2        1.30        1.21      4.56 o 
   2 -11   2        1.91        2.22      3.32 o 
   3 -11   2        0.29       -1.88      3.17 o 
  -3 -10   2        3.11       -1.35      3.45 o 
  -2 -10   2       23.69       29.85      5.74 o 
  -1 -10   2       18.47       24.60      4.76 o 
   0 -10   2      482.06      526.55     36.06 o 
   1 -10   2       59.20       49.25      3.56 o 
   2 -10   2        2.04        1.17      1.87 o 
   3 -10   2        1.04       -3.22      2.72 o 
  -3  -9   2        3.52        8.91      4.35 o 
  -2  -9   2       31.86       45.85      5.60 o 
  -1  -9   2      312.95      332.52     12.76 o 
   0  -9   2      419.22      468.14     16.85 o 
   1  -9   2       46.90       43.86      6.79 o 
   2  -9   2       66.30       63.20      4.11 o 
   3  -9   2       25.69       31.77      5.37 o 
   4  -9   2        9.27        8.85      4.27 o 
  -4  -8   2        2.89       -2.26      4.23 o 
  -3  -8   2        4.24        6.91      3.89 o 
  -2  -8   2       63.84       60.66      6.18 o 
  -1  -8   2        1.15        1.02      1.70 o 
   0  -8   2        5.84        9.91      2.54 o 
   1  -8   2        0.03       -1.36      1.11 o 
   2  -8   2       13.89       13.67      2.45 o 
   3  -8   2       10.62        8.58      3.32 o 
   4  -8   2       36.55       54.46      7.64 o 
  -4  -7   2        0.03       -3.87      3.39 o 
  -3  -7   2       13.24       12.36      4.49 o 
  -2  -7   2       51.21       43.99      5.14 o 
   0  -7   2       53.74       58.58      3.30 o 
   2  -7   2       14.07       14.37      2.30 o 
   3  -7   2       16.73       14.17      3.81 o 
   4  -7   2        9.81        4.47      3.32 o 
  -4  -6   2        0.15       -0.35      3.77 o 
  -3  -6   2        5.63       -0.74      3.04 o 
  -2  -6   2        1.87        1.62      1.51 o 
  -1  -6   2       12.89       21.18      4.82 o 
   0  -6   2      510.92      580.11     27.27 o 
   1  -6   2       60.74       63.42      3.28 o 
   2  -6   2       87.29       78.90      8.43 o 
   3  -6   2       61.68       59.52      5.60 o 
   4  -6   2        0.02       -1.21      2.68 o 
   5  -6   2        6.85        6.14      4.32 o 
  -5  -5   2        0.77       -0.22      5.06 o 
  -4  -5   2        0.40       -0.04      3.71 o 
  -3  -5   2       87.05       92.79      8.48 o 
  -2  -5   2       82.98       95.69      4.44 o 
  -1  -5   2       54.79       64.68      3.30 o 
   0  -5   2      310.89      336.66     11.70 o 
   1  -5   2       39.32       37.45      2.26 o 
   2  -5   2       15.67       16.08      2.94 o 
   3  -5   2       53.97       45.31      5.63 o 
   4  -5   2        0.05       -0.51      2.64 o 
   5  -5   2       27.52       28.82      6.13 o 
  -5  -4   2        9.36        8.62      5.76 o 
  -4  -4   2       13.49       10.62      4.77 o 
  -3  -4   2      105.40      100.52      8.64 o 
  -2  -4   2       82.13       84.70      4.56 o 
  -1  -4   2        0.55       -0.62      0.79 o 
   1  -4   2       60.29       52.22      3.11 o 
   2  -4   2     1556.53     1567.28     51.85 o 
   3  -4   2        0.05       -1.68      1.12 o 
   4  -4   2       20.16       20.52      4.92 o 
   5  -4   2        8.06        5.37      3.85 o 
  -5  -3   2        0.13       -2.77      5.18 o 
  -4  -3   2        0.55        2.33      3.70 o 
  -3  -3   2       27.93       37.10      2.91 o 
  -2  -3   2       68.00       66.58      3.26 o 
  -1  -3   2      237.11      232.54      8.14 o 
   1  -3   2       19.10       19.10      1.15 o 
   2  -3   2        0.24       -0.20      0.84 o 
   3  -3   2        0.37       -0.85      1.73 o 
   4  -3   2       10.17        5.97      3.47 o 
  -5  -2   2        0.16        1.01      4.54 o 
  -4  -2   2        0.40       -1.83      3.47 o 
  -3  -2   2        1.44        1.57      1.50 o 
  -2  -2   2      244.46      255.85      9.30 o 
  -1  -2   2      436.81      426.82     14.08 o 
   0  -2   2     1397.77     1424.32     44.86 o 
   1  -2   2     1742.46     1635.41     43.98 o 
   2  -2   2        6.52        7.04      2.12 o 
   3  -2   2       79.00       84.32      6.17 o 
   4  -2   2       23.36       23.89      4.58 o 
  -5  -1   2        4.15       14.23      6.43 o 
  -4  -1   2       11.01       14.11      3.06 o 
  -3  -1   2        6.14        3.79      1.99 o 
  -2  -1   2      105.60       96.75      5.38 o 
  -1  -1   2        1.30        1.63      0.86 o 
   0  -1   2      693.74      693.26     21.95 o 
   1  -1   2     4296.28     3625.74    116.17 o 
   2  -1   2      535.86      606.86     26.74 o 
   3  -1   2       54.91       55.20      4.63 o 
   4  -1   2        1.60        0.95      2.34 o 
   5  -1   2        0.01       -1.60      4.11 o 
  -5   0   2       23.80       44.69     10.12 o 
  -4   0   2       12.49       19.73      3.89 o 
  -3   0   2       13.33       21.96      3.47 o 
  -2   0   2      155.20      153.11      7.87 o 
  -1   0   2     1461.97     1412.86     58.73 o 
   0   0   2      597.39      605.84     25.41 o 
   1   0   2     2489.76     2256.82     93.08 o 
   2   0   2        0.52        4.59      1.65 o 
   3   0   2      229.97      243.48     12.08 o 
   4   0   2        1.18       -1.02      1.13 o 
   5   0   2        0.50        0.28      3.78 o 
  -4   1   2       10.50       15.88      3.47 o 
  -3   1   2        2.53       -0.40      1.69 o 
  -2   1   2      208.69      186.80      9.39 o 
   0   1   2        0.57        1.00      0.37 o 
   1   1   2      656.60      678.68     21.50 o 
   2   1   2       19.01       16.04      1.66 o 
   3   1   2      205.06      196.41     12.21 o 
   4   1   2        2.34        2.63      3.60 o 
   5   1   2        5.38        6.86      4.06 o 
  -5   2   2        0.02       -1.64      2.83 o 
  -4   2   2        0.01       -1.43      2.03 o 
  -3   2   2       11.55       11.25      1.76 o 
  -2   2   2       17.15       17.46      1.79 o 
  -1   2   2     1784.90     1645.92     45.60 o 
   0   2   2     3926.35     3340.42     87.78 o 
   1   2   2     4425.69     3814.04    182.79 o 
   2   2   2      532.08      547.30     28.23 o 
   3   2   2      128.76      134.04      4.15 o 
   4   2   2       10.14        5.37      4.21 o 
   5   2   2        0.00       -1.35      3.24 o 
  -5   3   2        0.06       -0.10      2.99 o 
  -4   3   2        0.08        1.38      1.73 o 
  -3   3   2       10.13        7.84      1.70 o 
  -1   3   2      237.06      246.02      8.70 o 
   0   3   2      949.22      856.09     28.02 o 
   1   3   2       15.86       20.34      2.17 o 
   2   3   2        4.18        2.50      1.35 o 
   3   3   2        0.30        0.09      2.31 o 
   4   3   2       13.40        8.94      3.79 o 
   5   3   2        0.00       -2.52      3.64 o 
  -5   4   2        0.31       -2.61      3.06 o 
  -4   4   2        0.97       -0.06      1.43 o 
  -3   4   2        8.19        9.55      1.87 o 
  -2   4   2       77.23       81.67      5.79 o 
  -1   4   2      207.91      180.87      6.81 o 
   0   4   2      284.77      298.84     10.05 o 
   1   4   2       11.31       12.23      1.52 o 
   2   4   2       41.27       29.18      3.40 o 
   3   4   2        5.80        7.02      3.19 o 
   4   4   2       85.31       86.70      8.27 o 
   5   4   2        5.81        5.44      4.57 o 
  -5   5   2        3.41        6.24      3.12 o 
  -4   5   2        2.38        0.32      1.66 o 
  -3   5   2       16.97       17.85      4.05 o 
  -2   5   2      290.26      277.39     22.54 o 
  -1   5   2        1.33        1.28      0.88 o 
   0   5   2       86.09       99.43      4.01 o 
   1   5   2     1195.05     1311.53     41.58 o 
   2   5   2        1.35        2.95      2.03 o 
   3   5   2        0.11       -0.45      2.34 o 
   4   5   2        1.00        0.97      3.26 o 
   5   5   2       82.87       74.26      8.53 o 
  -5   6   2        8.66        9.69      5.51 o 
  -4   6   2        3.02        2.88      1.98 o 
  -3   6   2       94.21       98.75      7.65 o 
  -2   6   2       36.79       48.40      3.21 o 
  -1   6   2       46.96       54.90      4.56 o 
   0   6   2       60.25       50.17      2.64 o 
   2   6   2      188.81      205.67     12.61 o 
   3   6   2      157.19      164.41     11.74 o 
   4   6   2       91.99       73.12      7.80 o 
   5   6   2       24.05       32.91      7.22 o 
  -5   7   2        1.16       -0.89      2.25 o 
  -4   7   2        3.24        2.88      1.90 o 
  -3   7   2        8.22        4.93      3.02 o 
  -2   7   2       30.86       29.14      2.86 o 
  -1   7   2        3.58        3.72      1.32 o 
   0   7   2        7.96       11.37      1.67 o 
   1   7   2      272.92      284.39     10.12 o 
   2   7   2      140.22      146.38      9.94 o 
   3   7   2       96.13      104.75      8.89 o 
   4   7   2        6.70       -0.95      3.59 o 
   5   7   2        1.27        0.71      4.45 o 
  -3   8   2        0.06       -0.63      2.41 o 
  -2   8   2       10.94       11.53      2.32 o 
  -1   8   2       22.57       17.71      2.40 o 
   0   8   2      127.77      128.45      5.55 o 
   1   8   2       43.25       44.37      2.82 o 
   3   8   2        0.20       -0.33      2.76 o 
   4   8   2       22.80       26.87      6.47 o 
  -4   9   2        0.06       -3.70      3.23 o 
  -3   9   2        0.18       -0.98      2.79 o 
  -2   9   2       71.95       73.98      4.82 o 
  -1   9   2       49.32       50.18      4.46 o 
   0   9   2       52.75       55.39      3.37 o 
   1   9   2        0.20       -0.25      1.85 o 
   2   9   2        2.33       -0.20      2.56 o 
   3   9   2        6.07       15.01      4.79 o 
   4   9   2        3.22       -0.70      3.78 o 
  -4  10   2        2.27        1.96      3.64 o 
  -3  10   2        2.73        0.25      2.08 o 
  -2  10   2      220.54      199.60      8.89 o 
  -1  10   2       32.92       34.16      3.31 o 
   0  10   2       14.28       13.53      3.70 o 
   1  10   2        3.37        5.23      2.79 o 
   2  10   2      109.10      105.02      8.56 o 
   3  10   2        3.00        0.28      3.32 o 
   4  10   2        9.00        9.54      5.26 o 
  -3  11   2        1.95        3.17      2.34 o 
  -2  11   2       28.06       40.54      7.11 o 
  -1  11   2       86.43       84.85      5.01 o 
   0  11   2       24.83       31.57      3.70 o 
   1  11   2       32.84       33.75      5.24 o 
   2  11   2       26.37       27.96      5.41 o 
   3  11   2        3.72        1.04      3.70 o 
  -3  12   2       20.32       20.75      3.68 o 
  -2  12   2        3.47        1.07      2.35 o 
  -1  12   2        0.85       -0.22      2.04 o 
   0  12   2        0.02       -1.94      2.31 o 
   1  12   2       15.01        8.39      3.44 o 
   2  12   2        3.53        1.12      3.05 o 
   3  12   2        1.80       -0.95      3.55 o 
  -2  13   2        2.80        4.00      3.04 o 
  -1  13   2        5.59        7.28      2.70 o 
   0  13   2        4.65        6.34      3.18 o 
   1  13   2        2.57        1.45      2.91 o 
   2  13   2        1.19       -4.02      3.08 o 
  -1  14   2        0.00        0.64      3.02 o 
   0  14   2       15.80       25.65      5.37 o 
   1  14   2        0.94       -2.81      3.09 o 
   1 -13   3        0.88       -3.80      3.98 o 
  -1 -12   3        0.00       -3.48      2.32 o 
   0 -12   3        0.24       -1.43      2.70 o 
   1 -12   3        0.78       -3.53      3.43 o 
   2 -12   3        0.00       -0.36      3.69 o 
  -2 -11   3        0.33        0.57      3.10 o 
  -1 -11   3       26.91       32.29      5.35 o 
   0 -11   3        0.02       -1.30      2.04 o 
   1 -11   3        1.19        1.91      3.48 o 
   2 -11   3        0.50        2.00      3.67 o 
   3 -11   3        1.69        6.43      3.83 o 
  -3 -10   3       16.30       16.58      5.37 o 
  -2 -10   3        0.01       -3.82      2.55 o 
  -1 -10   3       32.40       30.31      5.08 o 
   0 -10   3      105.40      124.95      6.34 o 
   1 -10   3        9.15        8.27      3.15 o 
   2 -10   3        4.10       -1.02      3.13 o 
   3 -10   3        2.04       -1.61      2.82 o 
  -3  -9   3       22.48       11.61      5.05 o 
  -2  -9   3      236.55      198.86     13.45 o 
  -1  -9   3        1.79        3.32      2.26 o 
   0  -9   3      173.08      175.50      7.75 o 
   1  -9   3      104.07       93.68      4.94 o 
   2  -9   3       13.24        7.40      3.51 o 
   3  -9   3       15.80        9.21      3.78 o 
   4  -9   3        2.74        8.11      4.35 o 
  -4  -8   3        4.74        5.19      4.81 o 
  -3  -8   3        0.01       -0.89      3.30 o 
  -2  -8   3       87.10       83.86      7.50 o 
  -1  -8   3        7.59        3.50      2.16 o 
   0  -8   3      101.41      117.77      5.62 o 
   1  -8   3        4.34        5.25      2.79 o 
   2  -8   3       60.92       56.95      3.82 o 
   4  -8   3        0.10       -1.99      2.85 o 
  -4  -7   3        1.29       -0.25      4.93 o 
  -3  -7   3       26.06       36.78      6.51 o 
  -2  -7   3       68.88       67.68      6.36 o 
  -1  -7   3        1.50       -0.39      1.38 o 
   0  -7   3       38.19       37.39      3.71 o 
   1  -7   3       27.04       25.45      5.38 o 
   2  -7   3       32.30       29.94      4.47 o 
   3  -7   3        0.32       -0.61      2.30 o 
   4  -7   3        0.63       -1.08      2.80 o 
  -4  -6   3        0.95        1.25      4.19 o 
  -3  -6   3        1.39        0.15      3.04 o 
  -2  -6   3       56.65       62.04      4.63 o 
  -1  -6   3       17.70       11.74      4.12 o 
   0  -6   3      101.12      123.13      5.31 o 
   1  -6   3       13.70       13.37      1.80 o 
   2  -6   3       24.37       33.54      2.85 o 
   3  -6   3       35.96       25.73      4.63 o 
   4  -6   3        9.35        5.68      3.44 o 
   5  -6   3        0.01       -1.27      3.28 o 
  -4  -5   3        0.00        2.30      4.17 o 
  -3  -5   3       31.80       34.19      6.39 o 
  -1  -5   3        4.19        0.71      1.05 o 
   0  -5   3        0.04       -0.02      0.92 o 
   1  -5   3       60.42       76.49      3.57 o 
   2  -5   3       36.74       38.75      2.38 o 
   3  -5   3       65.89       56.69      5.19 o 
   4  -5   3       12.72        5.81      3.45 o 
   5  -5   3        2.46       -0.52      3.40 o 
  -5  -4   3        0.16       -0.13      6.04 o 
  -4  -4   3       18.80       17.23      5.80 o 
  -3  -4   3       29.39       35.10      6.17 o 
  -2  -4   3      206.36      175.65      6.98 o 
  -1  -4   3      119.02      110.23      4.69 o 
   0  -4   3       11.97        9.98      1.39 o 
   1  -4   3     2263.29     2497.97     67.55 o 
   2  -4   3      154.86      145.38      6.35 o 
   3  -4   3      164.25      165.59      7.18 o 
   4  -4   3        0.04        0.63      2.99 o 
   5  -4   3       63.79       79.80      7.67 o 
  -5  -3   3        1.62       -0.92      5.51 o 
  -4  -3   3        0.66       -0.19      3.91 o 
  -3  -3   3       34.78       30.53      2.79 o 
  -2  -3   3      186.81      169.74      6.76 o 
  -1  -3   3        4.27        5.41      1.25 o 
   0  -3   3      194.77      200.95      7.17 o 
   1  -3   3      204.11      214.54      8.33 o 
   2  -3   3       66.45       55.31      3.06 o 
   3  -3   3        4.02        2.84      1.51 o 
   4  -3   3       69.09       60.89      4.24 o 
   5  -3   3       26.40       20.15      4.88 o 
  -5  -2   3        1.53       -0.03      5.36 o 
  -4  -2   3        2.05       -2.93      3.59 o 
  -3  -2   3        0.65       -1.19      1.45 o 
  -2  -2   3      244.37      226.52     12.35 o 
  -1  -2   3       83.63       79.75      3.40 o 
   0  -2   3      547.76      563.87     18.31 o 
   1  -2   3      555.99      517.00     14.46 o 
   3  -2   3       11.08        6.19      2.41 o 
   4  -2   3       12.96       12.36      3.80 o 
  -5  -1   3       24.87       40.39     10.63 o 
  -4  -1   3        2.40        3.08      2.43 o 
  -3  -1   3        0.23       -0.32      1.79 o 
  -2  -1   3      876.70      909.90     38.87 o 
  -1  -1   3       20.88       16.45      1.66 o 
   0  -1   3     2480.94     2327.97     62.12 o 
   1  -1   3        9.81       11.94      1.31 o 
   2  -1   3      327.27      298.92     23.92 o 
   3  -1   3       14.22       18.70      3.28 o 
   4  -1   3       89.25       87.32      6.54 o 
   5  -1   3        0.09       -2.28      3.57 o 
  -5   0   3        0.58        1.14      6.70 o 
  -4   0   3       10.90       12.67      3.52 o 
  -3   0   3      158.89      159.55      8.98 o 
  -2   0   3      613.63      595.17     26.16 o 
  -1   0   3     6673.91     5864.76    240.55 o 
   0   0   3     4375.84     3709.01    210.61 o 
   1   0   3     5170.93     4292.83    115.42 o 
   2   0   3      272.67      259.41      9.20 o 
   3   0   3      199.67      209.55     13.58 o 
   4   0   3       13.99       10.97      2.22 o 
   5   0   3        1.70       -2.60      3.48 o 
  -4   1   3        2.82        2.34      2.68 o 
  -3   1   3       12.67       11.70      2.94 o 
  -2   1   3      851.50      804.22     34.84 o 
  -1   1   3     3273.19     3085.53    127.27 o 
   0   1   3     1639.02     1554.95     41.74 o 
   1   1   3       18.02       14.69      0.89 o 
   2   1   3      655.21      728.28     38.57 o 
   3   1   3      364.01      397.95     13.91 o 
   4   1   3        3.61        2.42      2.72 o 
   5   1   3        0.19       -1.80      3.13 o 
  -5   2   3        7.46        9.27      3.93 o 
  -4   2   3        0.34        0.40      2.18 o 
  -3   2   3        5.39        7.27      2.57 o 
  -2   2   3      153.14      171.69      9.05 o 
   0   2   3     3523.97     3014.15     80.06 o 
   1   2   3     3484.84     2801.61     87.60 o 
   2   2   3       15.58       18.47      2.45 o 
   3   2   3      241.29      265.20     15.59 o 
   4   2   3        0.10       -2.15      2.68 o 
   5   2   3        4.41        3.12      3.58 o 
  -5   3   3        0.07       -4.37      2.93 o 
  -4   3   3       12.73       16.71      3.89 o 
  -3   3   3       18.49       20.79      2.32 o 
  -2   3   3        0.41       -0.44      0.88 o 
  -1   3   3      284.25      278.15      7.46 o 
   0   3   3      197.83      179.68      7.64 o 
   1   3   3      337.83      363.88     11.70 o 
   2   3   3        4.00        2.21      1.05 o 
   3   3   3      131.08      118.35      8.61 o 
   4   3   3        4.73        1.60      3.46 o 
   5   3   3        7.84       16.09      5.36 o 
  -5   4   3        2.72        4.63      3.70 o 
  -4   4   3        1.70        1.04      1.59 o 
  -3   4   3        6.63        2.40      2.94 o 
  -2   4   3      159.79      156.79      5.79 o 
  -1   4   3      693.43      683.08     17.12 o 
   0   4   3       58.95       54.47      1.65 o 
   1   4   3     1032.67     1068.48     33.85 o 
   2   4   3      408.53      402.06     21.44 o 
   3   4   3       87.05       91.49      7.42 o 
   4   4   3       56.61       49.12      5.91 o 
   5   4   3       15.04       16.80      5.20 o 
  -5   5   3        1.72       -4.00      2.67 o 
  -4   5   3       27.21       31.55      3.37 o 
  -3   5   3       29.28       27.55      2.74 o 
  -1   5   3       44.94       47.55      3.19 o 
   1   5   3       15.16       12.32      1.42 o 
   2   5   3      159.24      178.72     10.91 o 
   3   5   3        2.37        2.75      2.64 o 
   4   5   3       94.81       90.72      8.56 o 
   5   5   3        2.20       -1.09      3.51 o 
  -5   6   3        6.64       11.44      2.94 o 
  -4   6   3       12.43       10.76      2.34 o 
  -3   6   3       47.08       45.94      3.00 o 
  -2   6   3        0.16       -0.71      0.98 o 
  -1   6   3       81.94       82.29      3.96 o 
   0   6   3      929.30      919.32     27.64 o 
   1   6   3      640.16      727.54     23.56 o 
   2   6   3       33.38       27.51      3.40 o 
   3   6   3      254.89      250.97     15.74 o 
   4   6   3       17.58       27.25      6.08 o 
   5   6   3       23.89       24.29      6.55 o 
  -4   7   3        0.02       -1.57      1.36 o 
  -2   7   3        0.08       -0.57      1.18 o 
  -1   7   3       53.09       48.14      2.99 o 
   0   7   3       96.60       79.04      5.14 o 
   1   7   3       93.58      105.10      4.41 o 
   2   7   3        1.84        1.94      2.18 o 
   3   7   3       27.70       31.80      5.56 o 
   4   7   3       38.00       50.64      7.82 o 
   5   7   3       19.26       33.74      7.81 o 
  -4   8   3        0.74       -0.96      1.67 o 
  -3   8   3        2.30        3.57      3.06 o 
  -2   8   3        1.04       -0.75      1.31 o 
  -1   8   3        9.17        7.05      1.72 o 
   0   8   3        0.61        0.50      1.10 o 
   1   8   3       22.34       24.54      2.40 o 
   2   8   3        3.82        1.49      2.33 o 
   3   8   3       23.10       27.97      5.60 o 
   4   8   3       13.61       17.68      5.65 o 
  -4   9   3        0.37       -1.27      1.75 o 
  -3   9   3        0.15       -0.07      2.95 o 
  -2   9   3        9.45       10.76      2.89 o 
  -1   9   3      171.91      165.55      7.23 o 
   0   9   3        0.27       -1.52      1.02 o 
   1   9   3       27.89       30.77      4.27 o 
   2   9   3        8.88       11.17      3.47 o 
   3   9   3       25.35       24.53      5.74 o 
   4   9   3        1.26        0.85      3.92 o 
  -4  10   3        2.29        0.65      2.13 o 
  -3  10   3        0.07       -1.29      1.87 o 
  -2  10   3      103.08      106.22     14.06 o 
  -1  10   3        1.98       -1.61      2.35 o 
   0  10   3       21.72       25.18      2.95 o 
   1  10   3        5.78        9.13      2.90 o 
   2  10   3        2.05        3.61      2.64 o 
   3  10   3        0.37        3.41      3.62 o 
   4  10   3        0.03        1.00      4.31 o 
  -3  11   3       18.42       21.06      3.70 o 
  -2  11   3      296.11      303.54     12.43 o 
  -1  11   3       18.86       21.67      3.29 o 
   0  11   3      133.09      143.09      9.78 o 
   1  11   3        1.52       -1.54      2.15 o 
   2  11   3       42.99       39.32      6.12 o 
   3  11   3       22.44       17.41      5.24 o 
  -3  12   3        0.18        3.23      2.55 o 
  -2  12   3        0.32       -1.24      2.53 o 
  -1  12   3       12.23       10.35      5.58 o 
   0  12   3        1.24        0.97      2.41 o 
   1  12   3       55.03       43.65      5.18 o 
   2  12   3        6.66        2.96      3.25 o 
   3  12   3       22.71       23.15      5.91 o 
  -2  13   3        0.23       -0.73      2.12 o 
  -1  13   3        0.96       -0.83      2.03 o 
   0  13   3        5.85        1.42      2.80 o 
   1  13   3        1.05        1.52      2.80 o 
   2  13   3        0.02       -2.06      2.93 o 
  -1  14   3        3.78        4.15      3.72 o 
   0  14   3        1.56        4.02      3.49 o 
   1  14   3        0.02        1.32      3.41 o 
  -1 -12   4       10.45       11.51      4.28 o 
   1 -12   4        0.37       -0.55      4.42 o 
   2 -12   4        4.63        4.32      4.76 o 
  -2 -11   4        1.69        2.80      3.32 o 
  -1 -11   4        0.11       -3.17      2.87 o 
   0 -11   4        6.31       10.19      2.92 o 
   1 -11   4       25.42       36.49      7.15 o 
   2 -11   4        1.24       -0.83      3.82 o 
   3 -11   4        5.32       -2.18      3.42 o 
  -3 -10   4        0.92       -1.16      3.57 o 
  -2 -10   4        1.18       -0.58      2.87 o 
   0 -10   4        6.90       11.67      2.81 o 
   1 -10   4       12.45        7.32      4.50 o 
   2 -10   4        4.67        7.11      3.64 o 
   3 -10   4        5.06        7.88      3.84 o 
  -3  -9   4       26.22       15.87      5.20 o 
  -2  -9   4        2.60        4.25      3.65 o 
  -1  -9   4      520.34      601.03     37.08 o 
   0  -9   4       52.75       56.27      6.98 o 
   1  -9   4        0.00       -0.32      1.65 o 
   2  -9   4       18.78       13.41      4.23 o 
   3  -9   4        9.75        9.39      3.95 o 
   4  -9   4        0.09       -0.09      3.10 o 
  -3  -8   4        2.43        3.02      3.84 o 
  -2  -8   4        0.88        2.36      3.08 o 
   0  -8   4        8.77       12.39      2.43 o 
   1  -8   4       38.01       39.16      4.47 o 
   2  -8   4        1.71       -2.01      2.11 o 
   3  -8   4       68.85       64.84      7.73 o 
   4  -8   4        1.49       -2.87      2.74 o 
  -4  -7   4        1.13        2.07      4.96 o 
  -3  -7   4        6.89        5.07      4.08 o 
  -2  -7   4       51.72       49.83      5.65 o 
   0  -7   4       52.89       55.10      3.37 o 
   1  -7   4       42.36       46.89      3.02 o 
   2  -7   4        7.69        6.24      1.95 o 
   3  -7   4       16.28       15.39      3.89 o 
   4  -7   4        1.93       -0.32      2.48 o 
  -4  -6   4        5.06        0.94      4.48 o 
  -3  -6   4        0.04       -3.05      3.00 o 
  -2  -6   4       23.33       29.56      4.07 o 
  -1  -6   4        1.07        3.99      1.64 o 
   0  -6   4       10.90       20.84      5.79 o 
   1  -6   4       19.22       19.32      2.16 o 
   2  -6   4       31.51       25.28      4.70 o 
   3  -6   4       47.87       47.57      5.03 o 
   4  -6   4       57.57       51.67      5.56 o 
   5  -6   4        1.18       -0.57      3.53 o 
  -4  -5   4        0.59       -4.76      4.11 o 
  -3  -5   4        5.77        4.60      3.64 o 
  -2  -5   4       25.44       23.98      2.66 o 
  -1  -5   4       11.02       14.75      4.22 o 
   0  -5   4       43.72       35.45      3.43 o 
   1  -5   4       82.32       88.11      4.02 o 
   2  -5   4       24.34       26.71      1.94 o 
   3  -5   4       13.84        6.27      3.03 o 
   4  -5   4        8.01        4.77      3.60 o 
   5  -5   4        3.93        2.84      3.33 o 
  -5  -4   4        0.03       -1.73      5.39 o 
  -4  -4   4        2.25       -0.44      4.58 o 
  -3  -4   4       98.52       95.53      5.09 o 
  -2  -4   4        0.00       -0.72      1.07 o 
  -1  -4   4       14.00       19.32      2.10 o 
   2  -4   4      349.18      349.49     21.19 o 
   3  -4   4        0.08       -1.27      1.20 o 
   4  -4   4       60.46       51.13      5.45 o 
   5  -4   4       51.07       62.62      8.36 o 
  -5  -3   4        3.26        3.46      7.54 o 
  -4  -3   4        5.62        2.25      4.60 o 
  -3  -3   4        1.45       -0.08      1.69 o 
  -2  -3   4       75.35       72.03      3.70 o 
  -1  -3   4      153.94      154.07      6.02 o 
   0  -3   4        4.42        7.45      1.21 o 
   1  -3   4     1585.99     1766.34     47.94 o 
   2  -3   4      594.99      556.18     19.44 o 
   3  -3   4        2.80        0.70      1.32 o 
   4  -3   4        6.05        0.54      2.65 o 
   5  -3   4        0.17        1.04      3.25 o 
  -5  -2   4        0.09       -2.13      6.14 o 
  -4  -2   4        5.80        0.15      4.61 o 
  -3  -2   4        6.56        6.86      2.19 o 
  -2  -2   4       21.90       26.60      2.62 o 
  -1  -2   4      521.63      525.64     17.40 o 
   0  -2   4      518.59      521.17     17.03 o 
   1  -2   4       79.52       78.75      2.74 o 
   2  -2   4       99.12       97.64      4.49 o 
   3  -2   4        0.25       -1.54      1.15 o 
   4  -2   4       51.26       49.97      3.81 o 
   5  -2   4        1.42        2.52      3.72 o 
  -5  -1   4        0.03        5.60      7.65 o 
  -4  -1   4        0.28       -0.48      2.61 o 
  -3  -1   4       26.16       33.29      4.26 o 
  -2  -1   4       56.46       69.29      4.59 o 
  -1  -1   4      211.15      216.90     10.18 o 
   0  -1   4        4.93        5.90      2.72 o 
   1  -1   4      396.82      395.21     13.66 o 
   2  -1   4        8.52        8.34      2.37 o 
   3  -1   4        4.28        4.44      1.70 o 
   4  -1   4       25.79       29.21      3.55 o 
  -5   0   4        0.26        2.16      9.06 o 
  -4   0   4       21.40       34.81      5.26 o 
  -3   0   4       15.97       24.29      3.97 o 
  -2   0   4      813.68      789.98     34.30 o 
  -1   0   4       10.94       11.93      1.94 o 
   0   0   4        0.03       -0.57      0.50 o 
   1   0   4      303.89      308.38      8.76 o 
   2   0   4      764.41      794.18     22.07 o 
   3   0   4       16.98       14.83      2.21 o 
   4   0   4        0.27       -2.78      1.86 o 
  -4   1   4       37.79       43.73      4.62 o 
  -3   1   4       87.58       89.54      6.21 o 
  -2   1   4        0.05       -1.31      1.36 o 
  -1   1   4      862.50      849.07     36.15 o 
   0   1   4      519.59      528.46     14.63 o 
   1   1   4        3.24        3.12      0.58 o 
   2   1   4      964.67     1060.09     33.84 o 
   3   1   4        1.24       -0.01      1.26 o 
   4   1   4        7.30        3.40      3.21 o 
   5   1   4        0.06        0.43      3.73 o 
  -5   2   4        1.07       -0.67      3.25 o 
  -4   2   4       17.32       21.00      4.23 o 
  -3   2   4       87.79       84.89      6.11 o 
  -2   2   4      709.35      695.04     30.70 o 
   0   2   4     1234.68     1206.92     32.68 o 
   1   2   4     1973.78     1902.69     51.36 o 
   2   2   4      405.24      450.86     30.18 o 
   3   2   4        0.00        0.29      1.08 o 
   4   2   4        9.22       13.45      4.12 o 
   5   2   4       13.57       19.61      5.52 o 
  -5   3   4        1.54        0.75      3.02 o 
  -4   3   4       12.13       11.75      3.86 o 
  -3   3   4       16.05       16.30      3.66 o 
  -2   3   4        0.01       -1.90      1.27 o 
  -1   3   4      276.12      260.44      9.30 o 
   0   3   4      151.80      139.17      4.28 o 
   1   3   4       66.45       80.54      2.68 o 
   2   3   4      240.80      288.90      9.76 o 
   3   3   4        9.74       14.53      3.32 o 
   4   3   4       36.41       39.82      6.36 o 
   5   3   4       16.22       25.52      5.82 o 
  -5   4   4        4.47        7.01      4.24 o 
  -4   4   4        1.03        3.42      3.02 o 
  -3   4   4        3.43        2.11      1.40 o 
  -2   4   4       13.49       17.47      2.12 o 
  -1   4   4      128.45      112.35      3.66 o 
   0   4   4       67.76       71.06      2.52 o 
   1   4   4      409.72      392.62     12.77 o 
   2   4   4       24.73       24.25      3.40 o 
   3   4   4        0.37        0.97      2.13 o 
   4   4   4       26.55       27.40      5.44 o 
   5   4   4        0.68       -3.03      3.17 o 
  -5   5   4        0.39       -1.55      2.93 o 
  -4   5   4       11.71       16.57      4.12 o 
  -3   5   4        0.21       -1.08      1.12 o 
  -2   5   4       18.83       16.99      2.08 o 
  -1   5   4      164.96      144.96      4.52 o 
   0   5   4      152.58      135.97      3.57 o 
   1   5   4      866.96      893.27     28.52 o 
   2   5   4        0.47       -0.48      1.35 o 
   3   5   4        0.07       -0.62      2.22 o 
   4   5   4        0.51        0.86      3.37 o 
   5   5   4        2.05        7.04      4.88 o 
  -5   6   4        1.13        1.43      3.49 o 
  -4   6   4       36.96       40.36      3.91 o 
  -3   6   4       55.66       70.09      5.32 o 
  -2   6   4       38.02       29.80      2.00 o 
  -1   6   4        3.70        3.46      1.10 o 
   0   6   4     1359.89     1351.37     29.74 o 
   1   6   4       80.88       82.68      6.12 o 
   2   6   4      136.80      134.87      8.76 o 
   3   6   4        1.45        3.05      2.73 o 
   4   6   4      500.80      566.47     31.99 o 
   5   6   4        4.99        2.92      4.88 o 
  -4   7   4       11.62        6.52      2.20 o 
  -3   7   4       11.80       10.39      2.14 o 
  -2   7   4        0.02       -1.24      0.82 o 
  -1   7   4       16.53       18.67      2.24 o 
   1   7   4       60.43       54.41      2.70 o 
   2   7   4        7.88       12.23      2.93 o 
   3   7   4       61.66       66.65      6.57 o 
   4   7   4       92.90      110.79      9.92 o 
   5   7   4        2.55        0.51      4.64 o 
  -4   8   4        0.57        1.72      1.86 o 
  -3   8   4       39.20       41.06      3.71 o 
  -2   8   4        0.67       -1.29      1.26 o 
  -1   8   4      162.12      152.29      6.61 o 
   0   8   4       67.15       71.17      3.48 o 
   1   8   4      211.81      211.14      5.98 o 
   2   8   4       25.34       29.51      4.46 o 
   3   8   4        0.05       -1.83      2.58 o 
   4   8   4        0.00       -1.35      3.18 o 
  -4   9   4        0.38       -0.47      1.84 o 
  -3   9   4       45.00       45.82      3.29 o 
  -2   9   4        0.59       -0.04      1.58 o 
  -1   9   4       13.85        9.81      2.16 o 
   0   9   4        1.56        0.89      1.25 o 
   1   9   4        8.69        7.66      2.49 o 
   2   9   4        0.01        0.21      2.45 o 
   3   9   4       54.59       51.83      6.03 o 
   4   9   4        5.41        4.86      4.55 o 
  -4  10   4        0.04       -2.41      1.84 o 
  -3  10   4       36.17       47.84      4.81 o 
  -2  10   4       21.79       27.95      6.74 o 
  -1  10   4      114.24      118.01      5.91 o 
   0  10   4       18.43       19.92      2.70 o 
   1  10   4       29.43       27.93      4.25 o 
   2  10   4       27.04       31.09      5.15 o 
   3  10   4       22.55       22.53      5.60 o 
   4  10   4        2.55        3.43      4.61 o 
  -3  11   4       65.28       71.92      5.05 o 
  -2  11   4       30.07       44.81     14.45 o 
  -1  11   4      214.15      214.66     10.75 o 
   0  11   4        1.20        1.88      2.20 o 
   1  11   4       88.38       75.67      6.49 o 
   2  11   4       97.10       91.33      7.81 o 
   3  11   4       23.53       36.63      6.53 o 
  -3  12   4        2.89        3.19      2.03 o 
  -2  12   4        1.08       -1.23      2.01 o 
  -1  12   4       21.42       22.89      3.49 o 
   0  12   4       94.17      101.18      7.99 o 
   1  12   4        3.00        2.09      2.57 o 
   2  12   4        5.82        5.08      3.40 o 
   3  12   4        4.56        3.97      4.02 o 
  -2  13   4        9.30       14.13      3.32 o 
  -1  13   4        3.03        1.12      2.32 o 
   0  13   4       12.07       11.05      3.71 o 
   1  13   4        5.51        4.54      3.09 o 
   2  13   4        3.81        0.11      3.18 o 
  -1  14   4        0.93        0.81      2.96 o 
   0  14   4        2.54        0.30      2.99 o 
   1  14   4        2.32        0.59      2.93 o 
   1 -12   5        6.36        9.89      5.15 o 
  -2 -11   5       12.05       15.24      4.92 o 
  -1 -11   5       12.81       17.33      4.50 o 
   0 -11   5       20.38       34.81      7.53 o 
   1 -11   5        0.15        2.19      4.15 o 
   2 -11   5        2.58       -1.16      3.70 o 
  -2 -10   5       13.46        8.72      3.97 o 
  -1 -10   5        0.33       -3.40      2.26 o 
   0 -10   5       62.85       82.74      9.71 o 
   1 -10   5        0.65       -1.66      3.78 o 
   2 -10   5       11.51       13.73      4.61 o 
   3 -10   5        1.34        3.84      3.62 o 
  -3  -9   5        2.26       -2.06      3.89 o 
  -2  -9   5       54.83       50.69      5.88 o 
  -1  -9   5      196.05      235.98     11.57 o 
   0  -9   5        5.92        6.93      2.27 o 
   1  -9   5       56.48       61.69      8.06 o 
   2  -9   5       26.31       30.06      5.83 o 
   3  -9   5       35.30       28.99      5.76 o 
  -3  -8   5        0.04       -5.00      3.46 o 
  -2  -8   5       37.56       44.64      6.52 o 
  -1  -8   5       13.26        9.96      2.73 o 
   0  -8   5       96.40       99.72      6.54 o 
   1  -8   5       25.51       26.43      5.32 o 
   2  -8   5       37.73       28.96      5.44 o 
   3  -8   5        6.13        0.82      3.01 o 
   4  -8   5        0.64       -0.11      3.35 o 
  -4  -7   5        0.07        5.05      5.86 o 
  -3  -7   5       19.53       26.14      5.91 o 
  -2  -7   5       83.02       65.33      6.40 o 
  -1  -7   5      142.89      138.26      6.85 o 
   0  -7   5       37.94       37.54      3.15 o 
   1  -7   5        0.78        0.07      1.26 o 
   2  -7   5        0.72       -3.15      2.10 o 
   3  -7   5       17.26       20.37      4.63 o 
   4  -7   5        6.30        4.52      3.18 o 
  -4  -6   5        0.04       -5.75      4.35 o 
  -3  -6   5        0.43       -0.49      3.74 o 
  -2  -6   5        0.04       -1.59      1.61 o 
  -1  -6   5       10.10       15.99      2.51 o 
   0  -6   5       49.05       46.08      3.02 o 
   1  -6   5      119.94      138.53      5.98 o 
   2  -6   5        0.00       -0.92      2.10 o 
   3  -6   5       73.45       64.83      5.90 o 
   4  -6   5        5.51        6.04      3.52 o 
  -4  -5   5       14.35        3.02      5.50 o 
  -3  -5   5        0.58       -4.54      3.13 o 
  -2  -5   5        0.44       -0.98      1.41 o 
  -1  -5   5       31.41       35.25      2.60 o 
   0  -5   5       84.83       86.63      4.19 o 
   1  -5   5        0.01        0.30      0.89 o 
   2  -5   5       37.81       41.28      9.72 o 
   3  -5   5        1.70       -1.28      2.10 o 
   4  -5   5        0.38       -0.44      2.68 o 
   5  -5   5        1.43        0.97      3.77 o 
  -4  -4   5       27.48       43.39      9.39 o 
  -3  -4   5        0.63       -0.74      1.68 o 
  -2  -4   5        0.74        0.41      1.41 o 
  -1  -4   5      185.16      190.15      7.37 o 
   0  -4   5      647.60      769.54     25.36 o 
   1  -4   5       75.69       86.60      3.23 o 
   2  -4   5      467.59      514.76     47.07 o 
   3  -4   5      144.91      128.76     11.92 o 
   4  -4   5       19.47       13.89      4.01 o 
   5  -4   5        6.41        5.64      3.93 o 
  -5  -3   5        3.76        4.46      8.48 o 
  -4  -3   5       10.79       11.19      6.28 o 
  -3  -3   5       13.27       18.45      2.94 o 
  -2  -3   5        0.53        2.14      1.75 o 
  -1  -3   5        0.17       -0.71      0.91 o 
   0  -3   5      637.20      713.98     23.37 o 
   2  -3   5      235.41      235.39     11.43 o 
   3  -3   5       11.38       12.00      2.19 o 
   4  -3   5      106.42      114.47      6.06 o 
   5  -3   5       56.75       60.24      6.40 o 
  -5  -2   5        0.70       10.20      8.77 o 
  -4  -2   5        0.28       -3.38      4.73 o 
  -3  -2   5       42.68       41.72      5.52 o 
  -2  -2   5       47.84       49.89      3.12 o 
  -1  -2   5        0.03       -1.08      0.85 o 
   0  -2   5      147.99      141.51      8.39 o 
   1  -2   5     1015.37     1138.97     37.86 o 
   2  -2   5      215.08      215.04      8.43 o 
   3  -2   5       43.37       41.57      3.00 o 
   4  -2   5       48.26       49.67      3.80 o 
   5  -2   5       36.57       39.08      6.74 o 
  -5  -1   5        1.86        3.55      9.17 o 
  -4  -1   5        0.36       -1.31      3.30 o 
  -3  -1   5       40.49       43.34      4.01 o 
  -2  -1   5        0.75        0.14      1.45 o 
  -1  -1   5      438.98      396.45     17.76 o 
   0  -1   5       15.51       17.25      1.09 o 
   1  -1   5        1.68        2.42      0.93 o 
   2  -1   5       71.51       72.16      2.86 o 
   3  -1   5      100.81       96.18      4.07 o 
   4  -1   5       25.02       25.96      3.44 o 
   5  -1   5        7.11        6.22      4.10 o 
  -5   0   5        3.47       12.61     12.50 o 
  -4   0   5       14.05       16.77      4.20 o 
  -3   0   5       54.61       50.90      4.52 o 
  -2   0   5      114.49      104.31      6.35 o 
  -1   0   5      128.66      116.37      6.27 o 
   0   0   5      152.83      136.64      7.65 o 
   1   0   5      149.89      160.47      6.11 o 
   2   0   5       73.32       64.97      3.78 o 
   3   0   5      200.11      234.72      7.71 o 
   4   0   5       25.17       30.33      5.45 o 
   5   0   5        4.34        4.04      3.49 o 
  -4   1   5       25.79       35.38      5.43 o 
  -3   1   5       86.79       75.29      5.71 o 
  -2   1   5     1418.37     1501.36     63.67 o 
  -1   1   5      102.06      101.72      5.74 o 
   0   1   5        0.59        0.55      0.60 o 
   1   1   5       46.94       50.41      2.38 o 
   2   1   5      216.89      205.96      6.44 o 
   3   1   5        0.97        1.07      1.24 o 
   4   1   5       29.99       26.72      4.92 o 
  -5   2   5        2.05        0.90      3.53 o 
  -4   2   5        6.08        1.98      2.73 o 
  -3   2   5      118.43      121.30      7.89 o 
  -2   2   5      849.19      806.28     35.45 o 
  -1   2   5      125.59      128.72      6.96 o 
   2   2   5     1257.39     1330.59     36.37 o 
   3   2   5        6.34        7.77      2.46 o 
   4   2   5       15.27       20.51      4.54 o 
  -5   3   5        0.13       -0.28      3.59 o 
  -4   3   5        0.80       -0.72      2.74 o 
  -3   3   5       14.38        8.54      2.99 o 
  -2   3   5       27.61       33.44      4.15 o 
  -1   3   5      169.96      145.47      5.81 o 
   0   3   5        6.54        5.19      0.77 o 
   3   3   5        4.21        3.28      2.39 o 
   4   3   5       24.95       41.07      6.16 o 
   5   3   5        0.73        4.36      4.30 o 
  -5   4   5        0.84       -0.42      3.30 o 
  -4   4   5        7.41        9.71      3.67 o 
  -3   4   5        9.64        8.83      3.02 o 
  -2   4   5       15.21       11.15      2.75 o 
  -1   4   5      345.35      376.08     13.07 o 
   0   4   5       16.51       13.42      1.08 o 
   1   4   5       19.81       20.42      1.19 o 
   2   4   5       26.79       19.73      1.61 o 
   3   4   5      148.49      158.87     10.46 o 
   4   4   5        1.20       -0.10      2.88 o 
   5   4   5        6.49       10.04      4.85 o 
  -5   5   5        2.66        3.58      3.99 o 
  -4   5   5        0.48       -1.73      2.37 o 
  -3   5   5       18.63       17.84      3.93 o 
  -2   5   5      102.07      101.10      6.99 o 
  -1   5   5        9.81        9.91      2.25 o 
   0   5   5       71.71       59.93      2.34 o 
   1   5   5      445.03      491.88     14.26 o 
   2   5   5        7.13        6.56      2.11 o 
   3   5   5       41.90       40.19      4.61 o 
   4   5   5        3.10        3.43      3.35 o 
   5   5   5       14.22        5.79      4.29 o 
  -4   6   5        9.03        8.99      3.75 o 
  -3   6   5        6.61        5.44      1.78 o 
  -2   6   5       27.71       27.57      2.43 o 
  -1   6   5      158.30      146.90      4.75 o 
   0   6   5      205.24      242.91      7.36 o 
   1   6   5      153.22      157.04      4.95 o 
   2   6   5       49.95       58.49      4.87 o 
   3   6   5      377.43      395.47     22.27 o 
   4   6   5       25.34       37.83      6.47 o 
   5   6   5        4.67        2.83      4.21 o 
  -4   7   5        1.68       -0.83      2.06 o 
  -3   7   5        2.33        2.44      1.68 o 
  -2   7   5        0.59        1.16      1.08 o 
  -1   7   5       93.07       98.12      3.67 o 
   0   7   5      167.01      175.76      4.67 o 
   1   7   5        0.02        0.51      0.73 o 
   2   7   5       92.32       95.45      6.87 o 
   3   7   5        0.72        2.06      2.87 o 
   4   7   5        0.06       -2.40      3.13 o 
   5   7   5       16.79       15.25      6.13 o 
  -4   8   5        1.03       -0.76      1.87 o 
  -3   8   5        0.21       -1.88      1.28 o 
  -2   8   5        1.98        1.65      1.17 o 
  -1   8   5      105.79       98.18      3.74 o 
   0   8   5        0.87        0.84      0.72 o 
   1   8   5       22.37       19.89      2.40 o 
   2   8   5       44.43       43.77      4.44 o 
   3   8   5       96.49      107.46      8.70 o 
   4   8   5       16.54       14.90      4.87 o 
  -4   9   5        1.56        1.85      1.96 o 
  -3   9   5        1.77        1.72      1.75 o 
  -2   9   5       31.93       32.57      4.13 o 
  -1   9   5       27.91       29.60      2.46 o 
   1   9   5       14.01       12.23      3.36 o 
   2   9   5       17.73       20.07      3.85 o 
   3   9   5        0.03       -2.77      2.67 o 
   4   9   5       10.04       14.55      5.26 o 
  -4  10   5        0.23       -1.93      1.96 o 
  -3  10   5       10.94       10.65      3.16 o 
  -2  10   5       21.54       24.24      2.61 o 
  -1  10   5        2.32        3.94      1.47 o 
   0  10   5        2.10        0.49      1.24 o 
   1  10   5       33.54       26.61      4.20 o 
   2  10   5       10.82       11.49      3.47 o 
   3  10   5        0.05       -2.43      2.52 o 
   4  10   5        4.95        0.89      4.31 o 
  -3  11   5        2.06        4.88      2.04 o 
  -2  11   5      109.43      117.24      5.00 o 
  -1  11   5       12.46        8.66      3.14 o 
   0  11   5        3.98        1.84      2.30 o 
   1  11   5      148.89      125.67      8.94 o 
   2  11   5        4.73        5.68      3.34 o 
   3  11   5        4.21        0.66      2.98 o 
  -3  12   5       48.72       55.72      4.12 o 
  -2  12   5        0.15        0.02      1.66 o 
  -1  12   5       31.82       38.75      5.79 o 
   0  12   5       15.29       13.54      3.84 o 
   1  12   5       22.14       16.54      4.10 o 
   2  12   5        4.80        1.92      2.91 o 
   3  12   5        3.31        2.66      3.74 o 
  -2  13   5       13.47       12.87      3.00 o 
  -1  13   5        0.01       -0.03      2.87 o 
   0  13   5        0.16       -3.30      2.21 o 
   1  13   5        1.54       -1.27      2.29 o 
   2  13   5        6.04        8.41      4.04 o 
  -1  14   5        2.90        1.13      3.13 o 
   0  14   5        0.20       -0.34      2.68 o 
   1  14   5        3.44        5.59      3.61 o 
   0 -11   6        5.30       10.23      5.06 o 
   1 -11   6        2.78        4.85      5.37 o 
   2 -11   6        0.30        1.22      3.78 o 
  -2 -10   6        0.32       -1.99      3.02 o 
   0 -10   6       28.94       43.64      7.83 o 
   1 -10   6        0.18        0.82      3.89 o 
   2 -10   6        0.09       -1.01      3.68 o 
   3 -10   6        2.98        1.10      3.84 o 
  -3  -9   6       13.61        7.27      4.80 o 
  -2  -9   6        7.07        3.47      3.59 o 
  -1  -9   6       36.13       37.45      4.28 o 
   0  -9   6       40.88       58.01      8.22 o 
   1  -9   6        2.54        3.49      3.96 o 
   2  -9   6       28.83       26.68      6.08 o 
   3  -9   6        1.40        0.98      3.52 o 
  -3  -8   6        2.49        2.41      4.27 o 
  -2  -8   6       89.76       92.71      8.15 o 
  -1  -8   6       60.08       49.85      8.45 o 
   0  -8   6        0.29        1.45      3.31 o 
   1  -8   6        1.67       -3.53      2.79 o 
   2  -8   6        1.07        1.62      3.86 o 
   3  -8   6        0.89       -3.60      2.40 o 
   4  -8   6        0.47       -1.50      3.32 o 
  -3  -7   6        0.49        1.10      3.85 o 
  -2  -7   6      162.62      174.70     17.15 o 
  -1  -7   6        1.65        0.22      1.76 o 
   0  -7   6        1.81       -0.64      1.46 o 
   1  -7   6        4.37        4.20      3.44 o 
   2  -7   6        4.87        3.52      3.12 o 
   3  -7   6        6.49        0.20      2.75 o 
   4  -7   6        7.28        6.24      3.53 o 
  -4  -6   6        0.00        2.76      5.68 o 
  -3  -6   6       17.36       16.69      5.67 o 
  -2  -6   6        1.90        3.98      2.06 o 
  -1  -6   6      141.80      141.67     10.96 o 
   0  -6   6        0.93        1.00      1.57 o 
   1  -6   6        1.51        3.99      3.08 o 
   2  -6   6        7.23        7.16      3.26 o 
   3  -6   6       29.07       26.41      5.00 o 
   4  -6   6       12.04       10.55      3.83 o 
  -4  -5   6        3.58       -1.32      5.30 o 
  -3  -5   6        6.98        4.31      4.46 o 
  -2  -5   6       58.76       50.63      3.41 o 
  -1  -5   6      310.81      288.65     12.17 o 
   0  -5   6       34.62       41.25      2.84 o 
   1  -5   6        0.11       -0.95      0.91 o 
   2  -5   6        9.47       14.64      3.58 o 
   3  -5   6      113.21       94.22      7.31 o 
   4  -5   6        0.12       -3.48      2.79 o 
   5  -5   6        1.30       -1.68      3.06 o 
  -4  -4   6        0.08       -3.68      4.93 o 
  -3  -4   6       28.04       26.91      3.69 o 
  -2  -4   6        5.97        2.56      1.97 o 
  -1  -4   6        1.56        0.88      1.48 o 
   0  -4   6      666.88      734.05     24.38 o 
   1  -4   6      226.32      278.26      8.55 o 
   2  -4   6       85.10       95.28      4.79 o 
   3  -4   6       89.74       80.82      6.52 o 
   4  -4   6      204.87      197.36     11.96 o 
   5  -4   6        0.71       -2.07      3.07 o 
  -4  -3   6       16.73       20.83      8.07 o 
  -3  -3   6       22.23       25.28      3.40 o 
  -2  -3   6        4.07        2.08      1.53 o 
  -1  -3   6       16.06       17.57      2.11 o 
   0  -3   6        1.35       -0.22      0.89 o 
   2  -3   6       10.85       13.28      2.06 o 
   3  -3   6      177.52      174.43     11.56 o 
   4  -3   6      240.21      245.16     10.44 o 
  -4  -2   6        7.84        2.42      7.59 o 
  -3  -2   6       19.88       25.58      3.86 o 
  -2  -2   6        0.51        0.90      1.32 o 
  -1  -2   6        1.14        4.01      1.25 o 
   0  -2   6       10.15       17.91      3.34 o 
   1  -2   6        0.87        0.71      0.94 o 
   2  -2   6       15.39       12.98      2.39 o 
   3  -2   6        8.21        6.29      1.84 o 
   4  -2   6       20.10       22.47      3.28 o 
   5  -2   6        0.01       -2.73      3.20 o 
  -5  -1   6        0.23       11.98     11.63 o 
  -4  -1   6        1.22       -0.13      2.76 o 
  -3  -1   6       16.13       24.08      4.03 o 
  -2  -1   6        7.05       13.44      2.83 o 
  -1  -1   6      510.63      497.95     22.15 o 
   0  -1   6       42.03       40.60      3.27 o 
   1  -1   6       77.27       79.25      3.72 o 
   2  -1   6       58.29       58.00      2.41 o 
   3  -1   6      133.64      121.85      5.84 o 
   4  -1   6        0.81       -1.75      1.60 o 
   5  -1   6        2.52        0.36      3.26 o 
  -5   0   6        0.40        0.57     13.75 o 
  -4   0   6        4.78        3.87      3.42 o 
  -3   0   6       77.00       71.97      5.64 o 
  -2   0   6       22.91       26.42      3.63 o 
  -1   0   6      270.14      264.74     12.60 o 
   0   0   6      143.95      144.07      7.76 o 
   1   0   6      336.62      346.20     12.24 o 
   2   0   6       17.36       18.89      1.98 o 
   3   0   6       36.91       33.72      3.29 o 
   4   0   6        0.53       -2.10      2.62 o 
   5   0   6        2.23        7.31      4.38 o 
  -4   1   6        6.51        9.55      3.69 o 
  -3   1   6       87.17       72.21      5.74 o 
  -2   1   6      222.23      201.74     10.71 o 
   0   1   6      160.88      150.36      5.78 o 
   1   1   6      693.85      807.89     22.18 o 
   2   1   6      261.24      284.77      8.59 o 
   3   1   6      184.18      183.97      6.31 o 
   4   1   6        6.70       -1.22      3.79 o 
   5   1   6        2.59        3.34      3.53 o 
  -5   2   6        0.27        0.33      3.55 o 
  -4   2   6        7.10       10.71      3.74 o 
  -3   2   6       54.71       49.22      5.92 o 
  -2   2   6      207.29      209.80     11.14 o 
  -1   2   6     1255.37     1252.58     53.12 o 
   0   2   6      797.17      775.14     21.38 o 
   1   2   6     2684.84     2830.78     93.79 o 
   3   2   6        5.10        5.82      1.40 o 
   4   2   6       10.95       14.64      4.12 o 
  -5   3   6        0.00       -2.39      3.66 o 
  -4   3   6       50.15       49.58      5.31 o 
  -3   3   6       32.94       44.72      4.71 o 
  -2   3   6      149.30      146.55      8.60 o 
  -1   3   6       16.63       28.50      3.55 o 
   0   3   6       78.81       70.30      2.60 o 
   2   3   6       23.69       28.27      1.64 o 
   3   3   6      193.92      205.63     12.25 o 
   4   3   6       11.69        7.86      3.71 o 
  -5   4   6        3.33        0.75      3.54 o 
  -4   4   6        0.18       -3.67      2.45 o 
  -3   4   6       32.73       24.42      4.44 o 
  -2   4   6       31.95       44.42      4.17 o 
  -1   4   6        2.51        5.64      1.40 o 
   0   4   6       52.76       45.42      1.96 o 
   1   4   6      106.36      119.35      3.91 o 
   2   4   6     1309.57     1291.59     35.35 o 
   3   4   6      203.55      222.25     13.24 o 
   4   4   6        4.96        0.28      2.58 o 
   5   4   6       11.19        8.79      4.68 o 
  -5   5   6        0.22        0.04      3.63 o 
  -4   5   6       21.23       34.11      5.84 o 
  -3   5   6        3.14        1.77      2.51 o 
  -2   5   6        2.75        2.32      2.11 o 
  -1   5   6      239.94      267.97      9.92 o 
   0   5   6       51.75       46.51      2.03 o 
   1   5   6       49.90       51.57      2.14 o 
   2   5   6       69.14       54.80      3.42 o 
   3   5   6        3.77        2.15      2.34 o 
   4   5   6       12.05       13.04      4.36 o 
   5   5   6       11.97       11.17      4.95 o 
  -4   6   6        0.57        4.28      3.22 o 
  -3   6   6        1.12       -0.63      2.22 o 
  -2   6   6        1.66        2.18      2.07 o 
  -1   6   6      522.78      524.36     18.00 o 
   0   6   6       41.78       46.30      2.08 o 
   1   6   6       47.05       42.46      1.94 o 
   2   6   6       45.90       50.99      4.35 o 
   3   6   6        4.23        6.70      3.05 o 
   4   6   6       54.10       58.63      6.65 o 
   5   6   6        3.65        3.41      4.40 o 
  -4   7   6        3.58        3.40      3.28 o 
  -3   7   6        6.52       13.67      3.81 o 
  -1   7   6      447.55      457.33     12.35 o 
   0   7   6       57.63       63.32      2.63 o 
   1   7   6      255.02      248.60      7.81 o 
   2   7   6        0.09       -0.21      1.51 o 
   3   7   6      466.41      471.11     25.90 o 
   4   7   6       82.23       88.32      8.27 o 
   5   7   6        6.02        8.15      5.33 o 
  -4   8   6       10.04        8.22      3.74 o 
  -3   8   6       14.90       16.65      2.68 o 
  -2   8   6        0.31       -0.24      1.13 o 
  -1   8   6        0.40        0.06      0.96 o 
   0   8   6       34.11       33.14      1.85 o 
   1   8   6       10.85       11.02      1.88 o 
   2   8   6      159.56      160.99     10.21 o 
   3   8   6      143.57      140.19     10.10 o 
   4   8   6       12.57       14.79      4.87 o 
  -4   9   6        3.32        1.12      2.93 o 
  -3   9   6        1.01       -1.90      1.66 o 
  -2   9   6       22.11       31.53      4.90 o 
  -1   9   6        6.77        4.34      1.59 o 
   0   9   6        2.44        1.13      1.08 o 
   1   9   6        9.49        8.94      1.76 o 
   2   9   6       91.58       98.10      7.40 o 
   3   9   6       56.44       63.89      6.37 o 
   4   9   6        8.23        6.62      4.55 o 
  -3  10   6        9.14        5.96      2.07 o 
  -1  10   6        2.74        1.22      1.46 o 
   0  10   6       93.95      100.60      4.83 o 
   1  10   6        1.72        1.01      1.75 o 
   2  10   6       83.83       75.09      6.47 o 
   3  10   6        5.61        7.27      3.80 o 
   4  10   6       13.89       23.26      5.77 o 
  -3  11   6       63.75       70.46      4.70 o 
  -2  11   6       30.97       34.56      4.02 o 
  -1  11   6       25.56       28.11      3.50 o 
   0  11   6       17.35       18.88      3.89 o 
   1  11   6       24.56       30.51      4.63 o 
   2  11   6        7.19        3.31      2.80 o 
   3  11   6        2.10        0.28      3.25 o 
  -3  12   6        3.41        1.86      1.95 o 
  -2  12   6       20.93       15.56      2.60 o 
  -1  12   6       31.41       32.73      3.47 o 
   0  12   6       15.99       13.61      3.76 o 
   1  12   6       91.36       70.80      6.44 o 
   2  12   6        3.20        0.17      2.66 o 
   3  12   6        0.54       -1.66      3.17 o 
  -2  13   6        6.62        6.53      2.38 o 
  -1  13   6        1.90        2.69      2.10 o 
   0  13   6        7.91        5.26      3.30 o 
   1  13   6        4.88        0.04      2.41 o 
   2  13   6        0.15       -1.30      2.97 o 
  -1  14   6        0.36       -2.26      2.84 o 
   0  14   6        2.89       -0.72      2.79 o 
   1  14   6        0.07       -1.61      2.64 o 
   0 -11   7       15.51       27.29      6.98 o 
   1 -11   7        4.44        2.00      4.66 o 
   0 -10   7        0.57       -1.65      4.49 o 
   1 -10   7        5.25        5.95      4.95 o 
   2 -10   7        2.36       -2.19      4.46 o 
  -2  -9   7       36.72       36.93      5.99 o 
  -1  -9   7       31.04       25.05      6.46 o 
   0  -9   7        1.12        3.65      4.54 o 
   1  -9   7        2.61        1.81      3.70 o 
   2  -9   7        1.52       -3.10      3.71 o 
   3  -9   7        0.46        0.61      3.93 o 
  -2  -8   7      112.51      106.22      8.82 o 
  -1  -8   7        0.13       -1.52      1.95 o 
   0  -8   7       19.16       23.30      5.70 o 
   1  -8   7        4.74        8.86      4.38 o 
   2  -8   7       68.42       65.28      8.55 o 
   3  -8   7        0.46        0.55      3.06 o 
  -3  -7   7       15.70        8.22      4.79 o 
  -2  -7   7        4.48       -0.93      2.16 o 
  -1  -7   7        7.78        4.82      2.07 o 
   0  -7   7        2.66       -0.99      3.02 o 
   1  -7   7        2.35        3.40      3.48 o 
   2  -7   7       84.28       91.77      7.90 o 
   3  -7   7        0.86       -2.20      2.79 o 
   4  -7   7        0.03        1.39      3.33 o 
  -3  -6   7        0.86        0.31      4.38 o 
  -2  -6   7        3.96        4.89      2.31 o 
  -1  -6   7       73.78       78.32      5.20 o 
   0  -6   7       25.92       32.13      5.33 o 
   1  -6   7        2.13        0.74      2.75 o 
   3  -6   7       28.04       28.81      5.53 o 
   4  -6   7        4.95        2.11      2.77 o 
  -4  -5   7        0.01        0.37      6.04 o 
  -3  -5   7        3.08        3.62      4.53 o 
  -2  -5   7       44.55       45.15      3.56 o 
  -1  -5   7      157.97      146.94     10.90 o 
   0  -5   7        2.17        3.20      1.50 o 
   1  -5   7       60.89       70.20      6.13 o 
   2  -5   7       23.19       24.53      2.93 o 
   3  -5   7       43.89       61.77      7.35 o 
   4  -5   7       14.83       13.04      4.12 o 
  -4  -4   7        8.37        6.25      7.49 o 
  -3  -4   7        8.48        8.29      2.80 o 
  -2  -4   7        2.56        3.54      2.56 o 
  -1  -4   7       13.92       12.13      3.39 o 
   0  -4   7        0.40        0.21      1.11 o 
   1  -4   7       91.70       96.67      5.72 o 
   2  -4   7       19.31       19.65      2.62 o 
   3  -4   7       97.43       92.06      7.46 o 
   4  -4   7        3.01        1.12      3.02 o 
   5  -4   7       12.48        7.32      3.91 o 
  -4  -3   7        7.18       11.35      7.69 o 
  -3  -3   7        5.88        6.52      2.79 o 
  -2  -3   7       10.87       13.32      3.22 o 
  -1  -3   7       51.16       58.54      3.27 o 
   0  -3   7      170.87      203.38      7.68 o 
   1  -3   7       90.65      103.69      4.99 o 
   2  -3   7      323.61      352.65     13.36 o 
   3  -3   7       19.41       23.26      3.13 o 
   4  -3   7        4.26        2.66      2.14 o 
  -4  -2   7        2.18        5.56      8.43 o 
  -3  -2   7        0.09       -1.38      2.04 o 
  -2  -2   7        0.04       -0.12      1.33 o 
  -1  -2   7       79.51       69.75      3.61 o 
   0  -2   7      281.63      306.35     16.55 o 
   1  -2   7      269.86      288.63     10.88 o 
   2  -2   7      158.79      176.85      7.47 o 
   3  -2   7       26.10       27.98      3.14 o 
   4  -2   7       52.35       46.02      3.58 o 
   5  -2   7        2.54        1.62      3.36 o 
  -4  -1   7        1.41        0.89      3.10 o 
  -3  -1   7        0.06       -1.71      2.02 o 
  -2  -1   7        3.63        7.13      2.34 o 
  -1  -1   7        2.02        2.13      1.54 o 
   0  -1   7        6.13        4.04      1.45 o 
   1  -1   7       21.55       25.21      2.20 o 
   2  -1   7      197.33      202.44      8.19 o 
   3  -1   7       45.89       46.06      3.26 o 
   4  -1   7       27.65       31.25      3.75 o 
   5  -1   7        0.00       -1.01      3.07 o 
  -4   0   7        0.08        0.01      2.90 o 
  -3   0   7       11.23        9.44      3.19 o 
  -2   0   7       21.16       31.65      4.31 o 
  -1   0   7       22.94       26.71      3.27 o 
   0   0   7      106.85      110.79      8.05 o 
   1   0   7       31.70       28.82      2.45 o 
   2   0   7       48.19       46.31      2.01 o 
   3   0   7       16.00       16.14      7.72 o 
   5   0   7        1.27       -0.75      3.64 o 
  -4   1   7        3.15        2.00      3.32 o 
  -3   1   7       13.03       21.74      4.41 o 
  -2   1   7        8.94        7.54      2.63 o 
  -1   1   7      155.57      149.72      8.10 o 
   0   1   7       30.25       26.31      1.82 o 
   1   1   7      331.33      361.79     11.59 o 
   2   1   7       14.63       14.26      3.72 o 
   3   1   7       46.85       43.19      3.11 o 
   4   1   7        0.20       -2.09      2.78 o 
   5   1   7        0.59       -1.04      3.53 o 
  -5   2   7        0.05        0.89      3.91 o 
  -4   2   7        1.24        2.17      3.36 o 
  -3   2   7      610.07      596.61     28.04 o 
  -2   2   7      106.12      107.11      6.95 o 
  -1   2   7       54.96       52.57      4.09 o 
   0   2   7      177.52      197.01      6.64 o 
   1   2   7       83.88       94.44      3.27 o 
   2   2   7        2.90        2.58      1.13 o 
   3   2   7        8.53        7.45      1.42 o 
   4   2   7       39.48       45.06      7.19 o 
   5   2   7       25.28       24.01      5.91 o 
  -4   3   7        0.70        2.78      3.15 o 
  -3   3   7      149.06      150.59      9.60 o 
  -2   3   7       14.07       16.02      3.35 o 
  -1   3   7        9.15       16.01      2.86 o 
   0   3   7      239.48      215.93      6.61 o 
   1   3   7       91.93       98.78      3.43 o 
   2   3   7      442.29      430.49     12.52 o 
   3   3   7       24.12       25.66      2.92 o 
   4   3   7       19.03       20.27      5.22 o 
   5   3   7        1.17        4.09      3.78 o 
  -4   4   7        6.52        4.75      3.65 o 
  -3   4   7        1.42        0.42      2.57 o 
  -2   4   7       55.90       60.86      5.08 o 
   0   4   7        0.00       -0.78      0.54 o 
   1   4   7      206.87      228.76      7.62 o 
   2   4   7      409.70      369.27     10.88 o 
   3   4   7        1.14        1.06      1.54 o 
   4   4   7        2.55        1.16      3.16 o 
   5   4   7        0.04       -1.20      3.52 o 
  -4   5   7        8.35        5.45      3.48 o 
  -3   5   7        4.54        6.86      3.23 o 
  -2   5   7       74.42       67.58      5.45 o 
  -1   5   7       44.08       50.83      3.29 o 
   0   5   7        0.60       -0.38      0.62 o 
   1   5   7        0.02       -0.77      0.65 o 
   2   5   7      129.29      125.77      5.96 o 
   3   5   7       11.60        8.43      2.19 o 
   4   5   7       54.87       49.54      5.71 o 
  -4   6   7        6.28        2.83      3.28 o 
  -3   6   7        1.46        1.19      2.83 o 
  -2   6   7       11.82        4.69      2.66 o 
  -1   6   7       61.64       62.28      3.89 o 
   0   6   7      133.72      157.87      5.22 o 
   1   6   7      167.23      169.07      5.44 o 
   2   6   7       41.26       36.88      4.17 o 
   3   6   7      288.88      265.33     25.76 o 
   4   6   7        2.57        3.77      3.40 o 
  -4   7   7        4.50        7.28      3.74 o 
  -3   7   7        0.20       -2.99      1.99 o 
  -2   7   7        9.01        8.91      2.55 o 
  -1   7   7       12.73       11.42      2.11 o 
   0   7   7       87.94       84.79      3.28 o 
   1   7   7       49.01       45.25      2.49 o 
   2   7   7      396.91      342.21     31.97 o 
   3   7   7      401.52      428.05     23.53 o 
   4   7   7        9.07       16.25      4.76 o 
  -4   8   7        0.57        2.11      3.18 o 
  -3   8   7        0.13       -1.87      2.52 o 
  -2   8   7       34.36       31.30      3.96 o 
  -1   8   7       16.59       15.83      2.37 o 
   1   8   7        4.39        7.48      1.95 o 
   2   8   7        3.11        4.21      1.74 o 
   3   8   7        0.85       -0.29      2.60 o 
   4   8   7       18.67       19.66      5.07 o 
  -4   9   7        1.68        0.75      3.29 o 
  -3   9   7        0.60       -1.33      2.21 o 
  -2   9   7       10.10        9.38      2.45 o 
  -1   9   7        9.46        8.10      2.10 o 
   0   9   7        0.50       -0.52      1.25 o 
   1   9   7       77.86       73.06      5.33 o 
   2   9   7       10.92       11.48      6.29 o 
   3   9   7        2.04        2.97      3.02 o 
   4   9   7        0.03       -3.36      2.97 o 
  -3  10   7        0.38        1.16      3.17 o 
  -2  10   7        0.44       -1.88      1.25 o 
  -1  10   7       81.39       80.35      3.71 o 
   0  10   7       14.83       15.97      2.57 o 
   1  10   7       36.98       28.73      3.57 o 
   2  10   7       30.23       16.97     11.88 o 
   3  10   7        4.81        6.79      3.43 o 
   4  10   7        0.00        0.64      3.50 o 
  -3  11   7        5.70        6.35      2.54 o 
  -2  11   7        1.83        2.34      1.75 o 
  -1  11   7       67.21       69.11      3.64 o 
   0  11   7      138.49      127.48      9.10 o 
   1  11   7        4.32        1.35      2.11 o 
   2  11   7        2.51        0.97      2.30 o 
   3  11   7        2.16       -0.66      2.87 o 
  -2  12   7        0.31       -0.22      1.78 o 
  -1  12   7        9.85       10.11      2.38 o 
   0  12   7      101.19       96.74      7.86 o 
   1  12   7       21.33       27.21      4.94 o 
   2  12   7       11.46        8.18      3.50 o 
   3  12   7        6.71        6.87      3.91 o 
  -2  13   7        0.92        1.55      1.98 o 
  -1  13   7        4.48        2.07      3.05 o 
   0  13   7        3.06        3.41      2.95 o 
   1  13   7        1.00       -2.53      2.37 o 
   2  13   7       27.55       29.23      5.38 o 
  -1  14   7        0.07       -0.59      2.77 o 
   0  14   7        3.48       -0.58      2.88 o 
   1  14   7        5.30        9.78      3.96 o 
   0 -10   8        3.23        1.39      4.74 o 
   1 -10   8        0.31        2.91      4.82 o 
   2 -10   8        0.61       -4.34      4.46 o 
   0  -9   8        0.25        0.32      4.05 o 
   1  -9   8        0.00       -4.48      3.87 o 
   2  -9   8       14.76       19.92      5.74 o 
   3  -9   8        2.06        0.06      4.16 o 
  -2  -8   8        1.41        0.40      3.21 o 
  -1  -8   8       28.48       31.24      6.50 o 
   0  -8   8        0.26       -1.68      3.21 o 
   1  -8   8      104.26      107.51      9.25 o 
   2  -8   8        3.42        1.53      3.86 o 
   3  -8   8        0.05        0.02      3.29 o 
  -3  -7   8        1.95        1.23      4.23 o 
  -2  -7   8       35.82       28.04      6.43 o 
  -1  -7   8       35.36       48.68      6.74 o 
   0  -7   8       14.76       12.19      4.77 o 
   1  -7   8       35.86       39.06      6.83 o 
   2  -7   8        5.70       -0.46      3.29 o 
   3  -7   8        0.04        1.11      3.15 o 
   4  -7   8        5.13        1.61      3.58 o 
  -3  -6   8        0.18        0.19      4.15 o 
  -2  -6   8       54.21       43.68      4.31 o 
  -1  -6   8        0.01       -1.00      1.63 o 
   0  -6   8        4.84       10.93      3.98 o 
   1  -6   8       16.36       21.48      5.11 o 
   2  -6   8        1.15       -1.56      2.84 o 
   3  -6   8       17.73       15.53      5.18 o 
   4  -6   8        1.36        0.76      3.36 o 
  -3  -5   8        2.72        1.87      4.52 o 
  -2  -5   8       42.32       44.45     12.86 o 
  -1  -5   8       20.90       15.27      3.04 o 
   0  -5   8       29.57       47.78      6.34 o 
   1  -5   8       83.53       94.71      7.54 o 
   2  -5   8        1.13        0.54      1.86 o 
   3  -5   8       35.12       29.20      5.58 o 
   4  -5   8        0.82       -0.60      2.65 o 
  -4  -4   8        3.09        5.49      7.41 o 
  -3  -4   8        6.61        9.16      2.75 o 
  -2  -4   8       25.71       19.54      5.46 o 
  -1  -4   8       56.32       47.04      3.13 o 
   0  -4   8        3.84        7.33      2.89 o 
   1  -4   8        3.26        2.79      1.62 o 
   2  -4   8       26.26       26.62      2.89 o 
   3  -4   8        0.18       -0.70      2.04 o 
   4  -4   8       23.58       21.54      4.79 o 
  -4  -3   8       14.93       15.92      8.98 o 
  -3  -3   8       20.26       25.00      3.79 o 
  -2  -3   8        3.98        0.73      2.72 o 
  -1  -3   8      411.45      388.41     13.79 o 
   0  -3   8        0.52       -1.66      1.11 o 
   1  -3   8      102.15      106.44      5.26 o 
   2  -3   8       29.34       39.26      3.36 o 
   3  -3   8      362.32      360.60     14.56 o 
   4  -3   8       29.74       26.71      9.89 o 
  -4  -2   8        8.82        9.38     10.12 o 
  -3  -2   8        2.07        2.55      3.09 o 
  -2  -2   8       13.06        8.00      3.46 o 
  -1  -2   8       80.98       81.13      4.11 o 
   0  -2   8        3.48        3.70      1.38 o 
   1  -2   8       36.73       32.88      2.71 o 
   2  -2   8       15.14       13.55      2.23 o 
   3  -2   8      581.26      591.68     21.47 o 
   4  -2   8       20.17       18.50      3.05 o 
   5  -2   8       10.11       13.63      5.08 o 
  -4  -1   8        3.23        8.77      4.26 o 
  -3  -1   8        0.00       -3.02      2.28 o 
  -2  -1   8       56.89       58.82      4.80 o 
  -1  -1   8       22.29       25.57      3.44 o 
   0  -1   8        1.02        0.24      0.88 o 
   1  -1   8        1.18        1.47      1.08 o 
   2  -1   8       26.32       31.79      3.11 o 
   3  -1   8      128.19      125.42      6.13 o 
   4  -1   8        4.49        4.09      2.99 o 
   5  -1   8        8.46       11.79      4.80 o 
  -4   0   8        5.20        6.47      3.72 o 
  -3   0   8       26.65       28.93      4.87 o 
  -2   0   8       17.83       24.17      3.94 o 
  -1   0   8       29.89       30.50      3.06 o 
   0   0   8       55.16       51.53      2.86 o 
   1   0   8       84.99       88.00      4.18 o 
   2   0   8       48.08       46.60      3.03 o 
   3   0   8        5.32        2.28      1.68 o 
   4   0   8       56.63       55.00      6.59 o 
   5   0   8       11.80        6.62      4.20 o 
  -4   1   8       17.52       26.47      5.59 o 
  -3   1   8       19.90       19.43      4.43 o 
  -2   1   8      123.70      130.34      8.06 o 
  -1   1   8        1.35        1.51      1.55 o 
   0   1   8      226.53      222.04      8.36 o 
   1   1   8       71.40       83.42      4.00 o 
   2   1   8       35.65       34.54      6.07 o 
   3   1   8       16.05       23.80      5.68 o 
   4   1   8        0.02       -3.13      2.84 o 
   5   1   8        0.00        0.79      3.37 o 
  -4   2   8       82.46       78.59      7.08 o 
  -3   2   8       71.57       76.59      6.42 o 
  -2   2   8       16.47       18.90      3.83 o 
  -1   2   8       13.75       18.40      2.97 o 
   0   2   8       49.68       49.39      2.70 o 
   1   2   8      788.78      792.51     22.07 o 
   2   2   8      118.74      126.82      8.16 o 
   3   2   8       39.94       39.88      2.95 o 
   4   2   8       37.84       39.46      6.85 o 
   5   2   8        6.64        8.07      4.81 o 
  -4   3   8        3.09       -0.24      3.31 o 
  -3   3   8        5.45        7.52      3.70 o 
  -2   3   8        2.60        2.05      2.33 o 
  -1   3   8      192.85      207.25     10.85 o 
   0   3   8       80.61       73.27      3.16 o 
   1   3   8      231.06      280.68      8.41 o 
   2   3   8       41.28       46.52      3.54 o 
   3   3   8        1.23        4.46      1.65 o 
   4   3   8        3.87        3.97      3.96 o 
   5   3   8       24.74       11.53      4.92 o 
  -4   4   8        0.04       -2.47      2.87 o 
  -3   4   8       13.18       18.74      4.35 o 
  -2   4   8       82.12       78.18      5.99 o 
  -1   4   8        5.41        7.91      2.40 o 
   0   4   8       54.99       69.55      2.79 o 
   1   4   8       68.71       82.20      3.12 o 
   2   4   8      140.31      146.52      5.42 o 
   3   4   8       24.15       24.66      2.87 o 
   4   4   8        3.05        2.67      3.50 o 
   5   4   8       17.62       14.41      5.21 o 
  -4   5   8        0.80        0.51      3.25 o 
  -3   5   8       16.65       18.47      4.46 o 
  -2   5   8       36.11       39.48      4.26 o 
  -1   5   8        0.39        0.52      1.12 o 
   0   5   8       28.52       26.20      1.57 o 
   1   5   8       90.99       91.96      3.43 o 
   3   5   8       13.55       11.89      2.31 o 
   4   5   8        2.82        5.64      4.16 o 
   5   5   8        0.11        1.15      3.69 o 
  -4   6   8        0.42       -1.03      2.68 o 
  -3   6   8        0.97       -0.25      2.79 o 
  -2   6   8        3.13        6.34      2.74 o 
  -1   6   8       25.41       31.07      3.03 o 
   0   6   8       14.44       13.71      1.46 o 
   1   6   8        0.00       -0.62      0.76 o 
   2   6   8      152.98      133.86      6.40 o 
   3   6   8        0.66        1.28      1.94 o 
   4   6   8       20.65       19.99      3.48 o 
   5   6   8        1.73        0.28      4.36 o 
  -4   7   8        0.09       -2.60      2.91 o 
  -3   7   8        1.61       -1.80      2.60 o 
  -2   7   8       44.26       55.63      5.22 o 
  -1   7   8       39.58       37.60      3.62 o 
   0   7   8       42.43       34.85      1.96 o 
   1   7   8      161.74      155.03      5.21 o 
   2   7   8       44.57       50.38      4.46 o 
   3   7   8       18.48       28.83      8.18 o 
   4   7   8        5.15        6.19      2.84 o 
  -4   8   8        0.73       -1.61      3.19 o 
  -2   8   8       55.88       57.11      3.97 o 
  -1   8   8        2.42        0.78      1.50 o 
   0   8   8      216.68      229.60      7.42 o 
   1   8   8      165.44      150.18      8.31 o 
   2   8   8      322.90      283.95     13.46 o 
   3   8   8      108.00      103.69      7.87 o 
   4   8   8        7.33        5.83      2.90 o 
  -3   9   8        0.22       -1.88      2.56 o 
  -2   9   8       12.04        8.03      3.24 o 
  -1   9   8       24.51       32.12      3.58 o 
   0   9   8       35.49       38.39      5.61 o 
   1   9   8       16.46       11.75      3.55 o 
   2   9   8       63.90       60.59      4.92 o 
   3   9   8       21.17       21.19      5.03 o 
   4   9   8        0.00        0.05      2.45 o 
  -3  10   8       15.47       19.31      4.61 o 
  -2  10   8        0.01        0.03      1.77 o 
  -1  10   8       34.91       35.43      5.47 o 
   0  10   8       36.62       36.47      4.45 o 
   1  10   8        2.93        5.39      2.47 o 
   2  10   8       26.99       24.09      7.92 o 
   3  10   8        0.46        2.79      3.06 o 
   4  10   8        3.31        2.05      2.84 o 
  -3  11   8        1.22       -1.35      3.02 o 
  -2  11   8       25.87       19.04      3.38 o 
  -1  11   8        5.34        5.03      2.27 o 
   0  11   8       30.12       39.06      5.57 o 
   1  11   8        9.84        9.69      3.02 o 
   2  11   8        4.94        3.27      2.66 o 
   3  11   8       12.09       10.27      2.86 o 
  -2  12   8       10.46        4.33      2.58 o 
  -1  12   8        0.17       -2.34      1.80 o 
   0  12   8       23.42       24.26      4.77 o 
   1  12   8       20.04       15.57      3.80 o 
   2  12   8       11.69       10.86      3.55 o 
   3  12   8       30.96       34.74      5.98 o 
  -2  13   8        0.04        0.01      2.53 o 
  -1  13   8        3.18        3.74      3.15 o 
   0  13   8       10.35        7.04      3.31 o 
   1  13   8       33.99       44.35      6.40 o 
   2  13   8        1.78        1.91      3.02 o 
   0  14   8        1.87        4.21      3.42 o 
   1  14   8       13.11        8.54      3.93 o 
   0 -10   9        2.11        5.06      5.49 o 
   1 -10   9        0.05       -3.71      5.03 o 
  -1  -9   9        1.24        5.78      4.67 o 
   0  -9   9        4.66        5.61      5.35 o 
   1  -9   9        7.99        6.92      5.15 o 
   2  -9   9        3.43        2.64      4.87 o 
  -1  -8   9        3.37       -0.85      3.88 o 
   0  -8   9       13.55        7.91      4.72 o 
   1  -8   9        4.44        0.41      4.04 o 
   2  -8   9        0.05       -1.41      3.56 o 
   3  -8   9        0.28       -0.47      3.86 o 
  -2  -7   9        2.89        5.79      4.25 o 
  -1  -7   9       22.16       33.70      6.12 o 
   0  -7   9        6.67       11.38      4.92 o 
   1  -7   9       21.81       28.92      6.50 o 
   2  -7   9        9.67        4.49      4.33 o 
   3  -7   9        0.02       -3.00      3.04 o 
  -3  -6   9       10.59       16.80      5.95 o 
  -2  -6   9       10.95       10.59      5.54 o 
  -1  -6   9        0.75        0.67      2.92 o 
   0  -6   9        2.42       -2.07      2.99 o 
   1  -6   9       37.00       45.42      6.95 o 
   2  -6   9       21.53       18.88      5.19 o 
   3  -6   9        7.10        4.85      3.46 o 
   4  -6   9        2.01        0.42      3.36 o 
  -3  -5   9        0.36       -1.69      4.46 o 
  -2  -5   9        4.52        3.80      2.19 o 
  -1  -5   9       67.04       59.86      5.45 o 
   0  -5   9      132.28      113.09      8.11 o 
   1  -5   9        6.78        4.22      3.41 o 
   2  -5   9       62.18       69.37      4.71 o 
   3  -5   9        1.98       -0.56      2.68 o 
   4  -5   9        6.61        4.20      3.55 o 
  -3  -4   9        7.11        7.70      3.95 o 
  -2  -4   9        0.17       -2.36      1.58 o 
  -1  -4   9        0.02       -1.32      1.44 o 
   0  -4   9      107.63      113.65      7.71 o 
   2  -4   9       44.25       44.80      3.80 o 
   3  -4   9        8.22        9.59      2.54 o 
   4  -4   9       16.59       11.80      4.31 o 
  -4  -3   9        0.11       -3.28      8.83 o 
  -3  -3   9        3.41        1.24      2.68 o 
  -2  -3   9        1.47       -4.02      2.71 o 
  -1  -3   9        1.81        2.68      1.46 o 
   0  -3   9        0.26        1.91      2.12 o 
   1  -3   9       74.83       66.51      6.16 o 
   2  -3   9      206.87      221.42      9.48 o 
   3  -3   9      166.01      177.47     19.05 o 
   4  -3   9        0.23        2.56      4.92 o 
  -4  -2   9        1.99       12.74     10.27 o 
  -3  -2   9        0.28       -2.95      1.97 o 
  -2  -2   9        1.85       -1.54      1.74 o 
  -1  -2   9       66.01       63.29      3.68 o 
   0  -2   9       31.87       32.82      3.48 o 
   1  -2   9        1.73        2.14      1.46 o 
   2  -2   9      386.31      434.96     16.25 o 
   3  -2   9        4.84        4.80      4.82 o 
   4  -2   9       38.09       37.40      6.11 o 
   5  -2   9        1.81       -0.51      3.44 o 
  -4  -1   9        1.12       -1.39      3.23 o 
  -3  -1   9        9.87        6.04      3.18 o 
  -2  -1   9        0.31       -1.13      2.42 o 
  -1  -1   9       14.15       20.14      3.47 o 
   0  -1   9       10.03       10.14      3.08 o 
   1  -1   9      196.48      207.35      8.39 o 
   2  -1   9        3.50        2.97      1.56 o 
   3  -1   9        4.15        1.98      1.79 o 
   4  -1   9       20.31       18.19      3.25 o 
   5  -1   9        1.06        2.10      3.72 o 
  -4   0   9        4.16        3.58      3.89 o 
  -3   0   9        9.30       10.47      3.55 o 
  -2   0   9       50.19       51.68      4.65 o 
  -1   0   9       37.14       31.65      3.24 o 
   0   0   9        3.36        6.23      1.43 o 
   1   0   9        0.96       -0.77      1.05 o 
   2   0   9      130.04      135.70      6.23 o 
   3   0   9       27.68       30.14      6.79 o 
   4   0   9        4.18        1.92      3.58 o 
   5   0   9        5.88       13.24      5.22 o 
  -4   1   9        3.54        1.25      3.57 o 
  -3   1   9       11.64       16.02      4.23 o 
  -2   1   9       53.11       53.75      4.88 o 
  -1   1   9        5.77        9.10      2.41 o 
   0   1   9        0.87        1.38      1.03 o 
   1   1   9       25.43       31.64      7.39 o 
   2   1   9        0.25       -0.81      1.08 o 
   3   1   9        5.20        2.06      1.60 o 
   4   1   9        0.19        0.26      3.20 o 
   5   1   9        1.84        1.48      4.38 o 
  -4   2   9        0.67       -1.68      3.29 o 
  -3   2   9       19.43       19.81      4.54 o 
  -2   2   9       91.22       83.33      6.23 o 
  -1   2   9       15.22       12.77      2.84 o 
   0   2   9     1176.77     1126.00     37.60 o 
   1   2   9       72.29       73.76      4.32 o 
   2   2   9       12.98       12.92      4.10 o 
   3   2   9       65.90       56.62      6.45 o 
   4   2   9        0.03        0.69      3.14 o 
   5   2   9       19.04       25.35      6.61 o 
  -4   3   9       29.84       20.26      5.18 o 
  -3   3   9        1.27       -1.11      2.78 o 
  -2   3   9       31.74       33.63      4.84 o 
  -1   3   9       38.72       45.36      3.99 o 
   0   3   9        8.79        9.01      1.31 o 
   1   3   9      109.32      118.02      4.15 o 
   2   3   9       12.64       18.29      1.64 o 
   3   3   9        1.85        1.87      2.93 o 
   4   3   9       32.39       20.23      5.60 o 
   5   3   9        3.53        0.05      4.28 o 
  -4   4   9       15.93       10.80      4.28 o 
  -3   4   9      100.52       91.99      7.39 o 
  -2   4   9       35.17       48.65      4.78 o 
   0   4   9       10.35       13.02      1.38 o 
   2   4   9        6.48        5.02      1.09 o 
   3   4   9       16.08       22.43      5.45 o 
   4   4   9        3.84        0.77      3.19 o 
   5   4   9        0.23       -2.19      4.10 o 
  -4   5   9        0.35       -2.73      3.00 o 
  -3   5   9       42.62       49.79      6.74 o 
  -2   5   9        1.59       -0.72      2.21 o 
  -1   5   9        1.47       -0.98      1.10 o 
   0   5   9       44.86       44.39      2.21 o 
   1   5   9       95.24      113.21      4.12 o 
   2   5   9       62.25       59.94      5.32 o 
   3   5   9      117.23       90.88      7.14 o 
   4   5   9        0.78       -2.15      2.91 o 
   5   5   9        2.12        1.35      3.97 o 
  -4   6   9        1.29       -3.99      3.24 o 
  -3   6   9        9.74       11.97      3.96 o 
  -2   6   9       37.84       42.78      4.65 o 
  -1   6   9        0.03       -1.30      1.23 o 
   0   6   9       67.50       75.23      3.15 o 
   1   6   9      222.16      240.82      7.57 o 
   2   6   9      106.60       99.14      5.19 o 
   3   6   9      149.37      121.47      6.34 o 
   4   6   9        0.06       -1.35      3.27 o 
  -4   7   9        0.86       -3.53      3.17 o 
  -3   7   9        6.24        4.74      3.28 o 
  -2   7   9      118.49      136.88      9.13 o 
  -1   7   9        6.00        4.23      1.73 o 
   0   7   9      122.40      134.19      4.83 o 
   1   7   9       11.93       12.45      1.64 o 
   2   7   9      597.31      596.62     22.83 o 
   3   7   9       28.31       29.75      3.52 o 
   4   7   9        3.43        1.49      3.97 o 
  -4   8   9        0.02       -1.12      3.27 o 
  -3   8   9        0.02        0.27      2.85 o 
  -2   8   9        9.66        9.55      3.49 o 
  -1   8   9       52.85       48.78      3.48 o 
   0   8   9       33.95       33.52      2.68 o 
   1   8   9      258.40      250.94     15.04 o 
   2   8   9      592.36      562.70     37.77 o 
   3   8   9       13.34       12.37      2.72 o 
   4   8   9       25.23       21.60      8.38 o 
  -3   9   9        0.28       -0.30      3.34 o 
  -2   9   9        0.20       -1.42      1.61 o 
  -1   9   9        0.62       -0.29      1.56 o 
   0   9   9      111.71      114.29      5.54 o 
   1   9   9       24.24       25.82      2.93 o 
   2   9   9       43.56       38.48      3.39 o 
   3   9   9        2.54        1.72      2.84 o 
   4   9   9       10.45       10.40      3.24 o 
  -3  10   9        2.72        3.08      3.62 o 
  -2  10   9        7.48        4.02      2.18 o 
  -1  10   9       34.31       40.22      5.09 o 
   0  10   9        2.46        3.71      1.87 o 
   1  10   9       33.30       33.21      4.06 o 
   2  10   9        3.57        3.25      1.77 o 
   3  10   9        4.04        4.85      2.30 o 
  -3  11   9        5.62       -0.11      3.63 o 
  -2  11   9        0.26       -1.58      2.01 o 
  -1  11   9        5.43        4.76      2.43 o 
   0  11   9        1.16        0.89      2.47 o 
   1  11   9        4.34        3.57      2.54 o 
   2  11   9       37.80       40.23      5.54 o 
   3  11   9        1.97        1.07      2.10 o 
  -2  12   9        0.01        0.12      2.39 o 
  -1  12   9       28.38       30.13      4.35 o 
   0  12   9        8.70        5.52      3.28 o 
   1  12   9        3.45        4.43      2.91 o 
   2  12   9       10.40        8.72      3.33 o 
   3  12   9        7.39        0.65      2.97 o 
  -1  13   9       16.69       13.02      4.40 o 
   0  13   9        6.03        3.20      3.07 o 
   1  13   9        9.12       10.60      3.71 o 
   2  13   9        4.02        3.03      3.44 o 
   0  14   9        1.76        0.62      2.87 o 
   0  -9  10        0.05       -0.21      4.58 o 
   1  -9  10        0.26       -5.81      3.87 o 
  -1  -8  10        3.18        5.84      4.85 o 
   0  -8  10        1.73        2.32      4.07 o 
   1  -8  10       13.97       12.04      5.38 o 
   2  -8  10        1.66        4.80      4.50 o 
  -2  -7  10        6.61        4.10      4.46 o 
  -1  -7  10        2.32        1.38      3.95 o 
   0  -7  10       22.53       31.85      6.36 o 
   1  -7  10        7.41        6.85      4.20 o 
   2  -7  10        2.63       -4.74      3.16 o 
   3  -7  10        1.41       -2.09      3.89 o 
  -2  -6  10        3.60        9.34      3.93 o 
  -1  -6  10        0.48       -1.57      2.61 o 
   0  -6  10       25.96       33.68      6.09 o 
   1  -6  10        1.32        2.52      3.88 o 
   2  -6  10       29.81       29.89      6.63 o 
   3  -6  10        0.13        1.06      3.55 o 
  -3  -5  10        7.16        7.16      5.48 o 
  -2  -5  10        2.12        4.80      3.14 o 
  -1  -5  10       23.82       24.36      4.65 o 
   0  -5  10       27.55       40.04      6.24 o 
   1  -5  10       13.18       12.23      4.58 o 
   2  -5  10        8.53        9.73      2.63 o 
   3  -5  10        4.19        3.25      3.39 o 
   4  -5  10        9.95        8.31      4.33 o 
  -3  -4  10        0.40        0.25      2.66 o 
  -2  -4  10        3.22       -0.04      1.83 o 
  -1  -4  10        0.77       -2.86      1.91 o 
   0  -4  10        6.08        9.34      3.55 o 
   1  -4  10        7.92        6.36      4.03 o 
   2  -4  10        6.91        4.44      2.29 o 
   3  -4  10        5.16        2.02      2.00 o 
   4  -4  10        1.07       -1.58      3.07 o 
  -3  -3  10        6.47        3.84      2.93 o 
  -2  -3  10        9.06       11.88      3.16 o 
  -1  -3  10        7.82       10.08      3.18 o 
   0  -3  10      166.95      139.86      8.67 o 
   1  -3  10       68.73       74.59      8.07 o 
   2  -3  10        8.60        5.68      2.35 o 
   3  -3  10        1.01       -0.94      1.91 o 
   4  -3  10        0.01       -2.46      1.76 o 
  -3  -2  10        1.59       -0.93      4.12 o 
  -2  -2  10      105.08      107.48     10.09 o 
  -1  -2  10       33.46       36.48      3.10 o 
   0  -2  10       81.84       79.99      5.82 o 
   1  -2  10       26.53       26.54      2.73 o 
   2  -2  10      236.21      271.09     11.18 o 
   3  -2  10      100.61      107.55      5.87 o 
   4  -2  10        6.24        6.41      2.59 o 
  -4  -1  10        0.10        4.48      3.82 o 
  -3  -1  10        2.02        0.98      3.95 o 
  -2  -1  10        6.65        8.34      3.12 o 
  -1  -1  10       19.89       18.19      2.65 o 
   0  -1  10       15.71       14.06      3.17 o 
   1  -1  10      112.66      115.19      6.72 o 
   2  -1  10      253.87      275.58     11.17 o 
   3  -1  10       47.20       46.49      3.95 o 
   4  -1  10        6.40        3.81      2.31 o 
  -4   0  10        0.02        1.96      3.47 o 
  -3   0  10        2.10        4.61      3.40 o 
  -2   0  10       18.46       27.86      4.49 o 
  -1   0  10       30.07       26.76      3.93 o 
   0   0  10       11.48       12.97      2.87 o 
   1   0  10        0.77       -0.46      1.10 o 
   2   0  10       40.85       47.21      3.32 o 
   3   0  10       45.00       41.50      6.58 o 
   4   0  10        1.40        0.28      3.30 o 
   5   0  10        6.08        9.19      4.87 o 
  -4   1  10        0.04       -0.53      3.48 o 
  -3   1  10        7.92       11.64      3.89 o 
  -2   1  10        0.30        1.38      2.28 o 
  -1   1  10       32.21       36.13      4.51 o 
   0   1  10        2.19        1.35      1.16 o 
   1   1  10       61.28       62.81      3.53 o 
   2   1  10        5.25        4.46      2.16 o 
   3   1  10       59.21       52.80      7.63 o 
   4   1  10       21.26       32.63      6.76 o 
   5   1  10        0.10       -1.82      4.08 o 
  -4   2  10       27.63       27.93      6.06 o 
  -3   2  10       86.92       70.21      6.36 o 
  -2   2  10       31.11       31.48      4.90 o 
  -1   2  10       28.82       31.74      4.23 o 
   1   2  10        0.71       -0.59      1.58 o 
   2   2  10        0.55        1.02      1.38 o 
   3   2  10        0.20       -0.62      1.47 o 
   4   2  10       31.34       37.50      7.12 o 
   5   2  10        2.73        2.06      4.16 o 
  -4   3  10       29.97       42.25      6.84 o 
  -3   3  10        7.73        5.27      3.46 o 
  -2   3  10        0.16       -1.99      2.26 o 
  -1   3  10       11.30        7.68      2.67 o 
   0   3  10      302.65      318.46     11.78 o 
   1   3  10        6.33        6.46      1.18 o 
   2   3  10        0.03       -1.08      1.19 o 
   3   3  10       36.47       44.62      6.98 o 
   4   3  10        6.19        9.36      4.35 o 
   5   3  10        4.11        3.28      4.71 o 
  -4   4  10        4.96        7.71      4.16 o 
  -3   4  10        8.27        6.07      3.52 o 
  -2   4  10       29.88       34.48      5.24 o 
  -1   4  10        0.13        1.33      1.79 o 
   0   4  10       55.80       56.91      3.01 o 
   1   4  10       59.07       61.72      3.25 o 
   2   4  10        0.01       -0.17      1.27 o 
   3   4  10        1.00       -0.93      2.68 o 
   4   4  10       13.96       18.21      5.41 o 
   5   4  10        0.09       -0.96      4.51 o 
  -4   5  10        0.39       -2.02      3.16 o 
  -3   5  10        3.91        1.73      2.75 o 
  -2   5  10       44.68       46.51      4.91 o 
  -1   5  10       10.71       14.89      3.28 o 
   0   5  10        5.51        5.37      1.19 o 
   1   5  10       43.23       48.04      2.41 o 
   2   5  10        1.76        0.02      1.92 o 
   3   5  10        7.94       12.09      4.42 o 
   4   5  10       17.59       10.92      4.80 o 
  -4   6  10        0.21       -3.17      3.25 o 
  -3   6  10        0.90        0.57      2.96 o 
  -2   6  10        0.15       -0.28      2.40 o 
  -1   6  10       16.42       16.40      2.56 o 
   0   6  10        6.68        5.83      1.28 o 
   1   6  10      176.51      182.21      6.14 o 
   2   6  10       65.05       64.70      4.00 o 
   3   6  10        9.45        7.23      3.96 o 
   4   6  10       10.68       13.23      5.25 o 
  -4   7  10        0.00       -2.61      3.17 o 
  -3   7  10        2.47       -1.61      2.74 o 
  -2   7  10        0.26        0.25      2.47 o 
  -1   7  10        5.50        4.19      1.96 o 
   0   7  10       82.29       85.87      3.58 o 
   1   7  10      375.98      400.81     14.22 o 
   2   7  10      198.34      192.80      8.73 o 
   3   7  10        0.00        1.61      1.74 o 
   4   7  10        3.47        7.92      4.88 o 
  -3   8  10        9.52        8.93      3.97 o 
  -2   8  10        5.28        0.34      2.75 o 
  -1   8  10        0.05       -0.54      1.61 o 
   0   8  10       63.69       63.52      3.03 o 
   1   8  10       69.98       71.98      4.32 o 
   2   8  10        4.45        4.76      1.89 o 
   3   8  10      115.79       97.18      6.84 o 
   4   8  10       10.63        6.55      4.89 o 
  -3   9  10        3.54       -0.10      3.25 o 
  -2   9  10        3.52        1.72      1.94 o 
  -1   9  10        1.90        1.05      1.89 o 
   0   9  10       57.63       57.26      3.79 o 
   1   9  10        1.64        0.17      1.64 o 
   2   9  10       12.13       12.27      2.48 o 
   3   9  10        8.60        4.79      2.30 o 
   4   9  10        0.31        0.44      3.96 o 
  -3  10  10        2.44       -4.08      2.72 o 
  -2  10  10       11.86       12.58      2.88 o 
  -1  10  10       13.26       14.40      3.94 o 
   0  10  10       66.38       76.76      7.98 o 
   1  10  10       45.12       38.19      4.38 o 
   2  10  10        0.28       -0.26      1.63 o 
   3  10  10        0.54       -2.18      1.69 o 
  -2  11  10        0.25       -1.56      2.16 o 
  -1  11  10        0.34        0.04      1.94 o 
   0  11  10        2.92       -0.77      2.63 o 
   1  11  10        0.15       -2.94      1.96 o 
   2  11  10        0.64        5.52      2.91 o 
   3  11  10        1.64       -0.41      1.92 o 
  -2  12  10        0.35       -2.04      2.32 o 
  -1  12  10       18.68       19.05      3.64 o 
   0  12  10        1.86        5.65      3.09 o 
   1  12  10        0.23       -1.68      2.21 o 
   2  12  10        1.47       -0.82      2.28 o 
  -1  13  10        0.00       -3.03      2.84 o 
   0  13  10       31.09       25.07      5.25 o 
   1  13  10        2.38        2.02      2.78 o 
   2  13  10       10.76        9.06      3.96 o 
   0  -8  11        7.82        9.18      5.18 o 
   1  -8  11        2.28       -2.71      4.21 o 
  -1  -7  11       17.80       26.98      6.14 o 
   0  -7  11        1.21        2.07      4.31 o 
   1  -7  11        0.86       -1.53      4.04 o 
   2  -7  11        0.24       -5.71      3.81 o 
  -2  -6  11        1.04       -0.19      3.22 o 
  -1  -6  11        0.21       -4.24      2.83 o 
   0  -6  11        5.10       -0.63      3.52 o 
   1  -6  11       44.92       37.23      7.14 o 
   2  -6  11        3.29       -4.34      3.70 o 
   3  -6  11        9.34       10.31      5.31 o 
  -2  -5  11        3.74        2.92      3.56 o 
  -1  -5  11        6.47        2.28      3.23 o 
   0  -5  11       27.49       25.96      5.24 o 
   1  -5  11        2.53        0.18      3.84 o 
   2  -5  11        0.00       -2.91      1.94 o 
   3  -5  11        0.61        0.63      4.17 o 
  -3  -4  11        6.31        6.92      3.46 o 
  -2  -4  11        3.48        2.83      2.92 o 
  -1  -4  11        0.64       -0.48      2.42 o 
   0  -4  11       31.95       45.59      6.03 o 
   1  -4  11      163.27      160.27     10.89 o 
   2  -4  11        1.81       -0.23      2.04 o 
   3  -4  11       30.76       36.32      8.26 o 
   4  -4  11        3.39        4.02      3.68 o 
  -3  -3  11        0.06       -0.20      3.21 o 
  -2  -3  11       14.77       16.35      3.94 o 
  -1  -3  11       35.10       33.19      4.78 o 
   0  -3  11       90.09       79.12      6.23 o 
   1  -3  11       73.93       69.58      5.69 o 
   2  -3  11       18.08       24.43      7.88 o 
   3  -3  11        0.08       -2.64      1.76 o 
   4  -3  11        0.42        0.81      2.09 o 
  -3  -2  11        6.35        6.65      4.06 o 
  -2  -2  11       12.46       11.32      3.02 o 
  -1  -2  11       28.83       32.30      4.67 o 
   0  -2  11       12.46       11.10      3.24 o 
   1  -2  11       85.12       79.65      4.63 o 
   2  -2  11      527.53      592.57     21.81 o 
   3  -2  11        0.09       -1.14      1.86 o 
   4  -2  11        2.01        1.74      2.20 o 
  -3  -1  11        2.15        2.34      3.34 o 
  -2  -1  11       26.79       24.55      3.79 o 
  -1  -1  11       11.68       15.53      3.43 o 
   0  -1  11        0.15       -0.36      1.78 o 
   1  -1  11       86.11       80.92      5.19 o 
   2  -1  11       62.38       63.08      4.19 o 
   3  -1  11       19.40       16.05      2.97 o 
   4  -1  11        5.12        7.33      3.99 o 
  -3   0  11        0.04       -1.27      2.89 o 
  -2   0  11       15.92       15.25      4.09 o 
  -1   0  11       18.65       21.76      3.83 o 
   0   0  11       11.25       13.33      3.17 o 
   1   0  11        0.01       -1.23      1.25 o 
   2   0  11       69.75       70.82      6.65 o 
   3   0  11       46.95       45.58      4.09 o 
   4   0  11        1.34       -0.32      3.54 o 
  -4   1  11        5.01        4.46      4.25 o 
  -3   1  11        1.12        0.33      2.89 o 
  -2   1  11       44.45       42.34      4.56 o 
  -1   1  11        0.16        0.36      1.82 o 
   0   1  11        8.96       11.13      1.91 o 
   1   1  11      101.10       94.81      4.77 o 
   2   1  11       80.84       83.27      5.74 o 
   3   1  11       16.94       17.66      2.99 o 
   4   1  11       25.66       18.68      5.34 o 
  -4   2  11        7.60       10.95      4.63 o 
  -3   2  11        0.75        1.80      3.04 o 
  -2   2  11        8.15       11.34      3.59 o 
  -1   2  11       36.66       33.95      3.69 o 
   0   2  11        0.03       -0.18      1.03 o 
   2   2  11        0.00       -0.68      1.43 o 
   3   2  11       21.78       22.05      5.21 o 
   4   2  11        2.48        0.43      3.86 o 
  -4   3  11        0.90       -0.51      3.53 o 
  -3   3  11        1.03        2.20      3.09 o 
  -2   3  11       15.91       15.05      3.96 o 
  -1   3  11      116.08      109.45      7.27 o 
   0   3  11        0.46        0.69      1.16 o 
   1   3  11        1.30        1.09      1.66 o 
   2   3  11       45.17       42.84      3.17 o 
   3   3  11        0.25        1.77      3.28 o 
   4   3  11       31.16       30.60      7.02 o 
  -4   4  11       11.62       18.09      5.24 o 
  -3   4  11        0.12       -2.60      2.56 o 
  -2   4  11        0.21        0.75      2.49 o 
  -1   4  11       52.22       41.03      4.19 o 
   0   4  11        0.37        0.79      1.20 o 
   1   4  11       44.77       33.77      4.97 o 
   2   4  11        1.94        2.36      1.60 o 
   3   4  11       28.48       32.93      6.65 o 
   4   4  11       21.28       19.46      5.82 o 
  -4   5  11        7.09        3.45      4.21 o 
  -3   5  11        2.17        4.02      3.70 o 
  -2   5  11        8.11       14.59      4.18 o 
  -1   5  11        0.21       -2.11      1.71 o 
   0   5  11        1.11        0.04      0.99 o 
   1   5  11       31.60       32.73      2.27 o 
   2   5  11       54.30       53.00      5.91 o 
   3   5  11       42.00       36.05      7.03 o 
   4   5  11        0.08       -0.62      4.01 o 
  -3   6  11        1.87        1.15      3.19 o 
  -2   6  11       15.60       14.56      4.16 o 
  -1   6  11        4.04        3.66      2.74 o 
   0   6  11        1.90        0.37      1.10 o 
   1   6  11       49.62       47.88      3.59 o 
   2   6  11       36.82       41.11      6.19 o 
   3   6  11        2.25       -1.54      2.87 o 
   4   6  11        5.72        8.08      4.71 o 
  -3   7  11        5.97        4.90      3.66 o 
  -2   7  11        0.02       -0.62      2.39 o 
  -1   7  11       13.69       19.30      3.91 o 
   0   7  11        1.34        0.33      1.13 o 
   1   7  11       55.62       58.82      3.01 o 
   2   7  11       20.78       30.09      5.14 o 
   3   7  11        0.00       -1.74      3.32 o 
   4   7  11       12.95       11.19      5.07 o 
  -3   8  11       25.45       33.78      6.46 o 
  -2   8  11        1.53        0.37      2.88 o 
  -1   8  11       25.65       41.86      9.76 o 
   0   8  11        0.87        2.77      1.39 o 
   1   8  11      625.77      660.28     25.18 o 
   2   8  11       36.26       30.50      3.38 o 
   3   8  11       18.86       17.06      5.15 o 
   4   8  11        0.27        1.15      3.85 o 
  -3   9  11        6.16        5.82      3.95 o 
  -2   9  11        0.21        0.78      3.07 o 
  -1   9  11        0.34       -2.70      1.80 o 
   0   9  11       18.52       14.66      3.65 o 
   1   9  11      239.34      258.91     11.13 o 
   2   9  11        8.28        4.51      1.98 o 
   3   9  11       12.70       15.36      3.08 o 
  -2  10  11        0.23       -0.69      2.16 o 
  -1  10  11        0.78       -0.71      1.91 o 
   0  10  11       49.08       47.63      5.49 o 
   1  10  11        2.92        5.71      2.84 o 
   2  10  11        6.83        7.96      2.36 o 
   3  10  11        4.62        0.66      1.96 o 
  -2  11  11        0.19        1.93      2.27 o 
  -1  11  11        1.93       -1.63      2.01 o 
   0  11  11        8.22       12.17      4.12 o 
   1  11  11        6.95        5.80      2.94 o 
   2  11  11        7.24        8.90      3.17 o 
   3  11  11        0.99        0.47      2.15 o 
  -1  12  11        2.74       -0.85      2.42 o 
   0  12  11        1.09        0.20      2.81 o 
   1  12  11        3.48        3.85      2.82 o 
   2  12  11        0.01       -3.35      2.23 o 
  -1  13  11       32.91       34.42      6.54 o 
   0  13  11        0.21       -1.31      2.93 o 
   1  13  11        6.72        8.56      3.97 o 
   0  -7  12       12.09        6.36      4.53 o 
   1  -7  12        0.05       -5.27      3.82 o 
   2  -7  12        1.22       -3.43      4.55 o 
  -1  -6  12        1.49       -4.56      3.17 o 
   0  -6  12       24.93       19.38      5.22 o 
   1  -6  12        2.10        2.31      3.99 o 
   2  -6  12        0.03       -1.17      4.54 o 
  -2  -5  12        2.02        6.32      3.94 o 
  -1  -5  12        0.88        0.58      3.01 o 
   0  -5  12        2.62       -0.44      3.16 o 
   1  -5  12        0.48       -2.08      3.62 o 
   2  -5  12        0.23       -0.60      2.14 o 
   3  -5  12        1.43        0.30      3.85 o 
  -2  -4  12        0.00       -0.84      2.48 o 
  -1  -4  12        0.73        1.42      2.75 o 
   0  -4  12       31.11       24.81      4.94 o 
   1  -4  12        1.32       -0.47      3.12 o 
   2  -4  12        3.22        2.17      3.76 o 
   3  -4  12        2.15       -0.77      2.57 o 
  -3  -3  12        0.16       -1.21      3.32 o 
  -2  -3  12        0.49       -3.25      2.35 o 
  -1  -3  12        1.06        0.34      2.59 o 
   0  -3  12       26.77       29.11      5.11 o 
   1  -3  12        0.39       -2.57      2.79 o 
   2  -3  12        8.51       11.61      3.04 o 
   3  -3  12       10.42       11.08      7.33 o 
   4  -3  12        0.90       -0.62      2.41 o 
  -3  -2  12        4.30        0.98      3.01 o 
  -2  -2  12        1.99       -1.65      2.24 o 
  -1  -2  12       73.65       56.90      5.11 o 
   0  -2  12       28.95       24.32      4.40 o 
   1  -2  12      202.66      213.54      9.31 o 
   2  -2  12        0.49       -0.39      1.99 o 
   3  -2  12       17.80       19.32      5.03 o 
   4  -2  12        1.08        0.02      2.27 o 
  -3  -1  12       13.37        9.96      3.69 o 
  -2  -1  12        1.49       -1.09      3.88 o 
  -1  -1  12        1.77        5.86      2.84 o 
   0  -1  12       25.33       29.30      4.55 o 
   1  -1  12        0.03        0.51      1.57 o 
   2  -1  12      120.34      137.42      6.92 o 
   3  -1  12        2.52        0.49      1.96 o 
   4  -1  12        0.27       -4.01      2.87 o 
  -3   0  12        5.38        6.33      3.61 o 
  -2   0  12       19.73       15.70      3.91 o 
  -1   0  12       16.97       18.96      3.90 o 
   0   0  12       15.75       14.07      3.34 o 
   1   0  12       14.84       21.43      5.09 o 
   2   0  12       93.42       89.89      5.18 o 
   3   0  12        2.10        1.09      2.03 o 
   4   0  12        1.74        2.34      3.33 o 
  -3   1  12        1.77       -0.35      3.14 o 
  -2   1  12        5.58        7.01      3.21 o 
  -1   1  12        3.03        0.40      2.15 o 
   0   1  12       11.22        7.16      2.75 o 
   1   1  12        2.82        1.95      1.54 o 
   2   1  12       16.96       18.34      2.85 o 
   3   1  12        9.82        9.70      3.43 o 
   4   1  12        3.33        4.34      4.37 o 
  -3   2  12        1.27        1.03      2.64 o 
  -2   2  12        0.31        1.75      2.87 o 
  -1   2  12       24.49       19.14      3.85 o 
   0   2  12       19.56       24.72      2.71 o 
   1   2  12        6.80        5.85      1.77 o 
   2   2  12        0.78       -0.49      1.46 o 
   3   2  12        3.54        5.72      4.02 o 
   4   2  12        0.30       -0.81      4.12 o 
  -3   3  12        0.22        2.35      3.31 o 
  -2   3  12        4.47        1.80      2.87 o 
  -1   3  12        0.06       -2.58      1.93 o 
   0   3  12       12.87       17.16      2.74 o 
   1   3  12        7.59        9.29      2.09 o 
   2   3  12        0.88       -0.55      1.52 o 
   3   3  12       74.91       68.08      7.57 o 
   4   3  12       23.67       28.21      6.65 o 
  -3   4  12        0.07        0.34      2.98 o 
  -2   4  12       10.91        7.50      3.50 o 
  -1   4  12       56.96       64.36      5.43 o 
   0   4  12      109.53       94.36      4.74 o 
   1   4  12       46.25       43.70      3.01 o 
   2   4  12       67.27       68.03      4.14 o 
   3   4  12        8.66        2.33      3.63 o 
   4   4  12        0.85       -2.67      3.25 o 
  -3   5  12        0.58       -3.43      3.19 o 
  -2   5  12        1.53       -1.00      2.48 o 
  -1   5  12       20.68       18.98      3.99 o 
   0   5  12       71.00       70.25      3.23 o 
   1   5  12       35.58       42.20      3.10 o 
   2   5  12       10.82       11.41      3.97 o 
   3   5  12        2.09       -0.13      3.38 o 
   4   5  12        2.94        2.70      4.11 o 
  -3   6  12        4.18        1.07      3.44 o 
  -2   6  12        0.38       -0.71      2.81 o 
  -1   6  12        8.82        9.11      3.19 o 
   0   6  12      161.82      165.34      5.95 o 
   1   6  12       25.70       25.59      2.46 o 
   2   6  12      121.93      130.06     10.33 o 
   3   6  12       18.55       15.39      5.27 o 
   4   6  12        2.63        0.30      3.97 o 
  -3   7  12        2.45       -0.12      3.09 o 
  -2   7  12       18.43        9.33      3.97 o 
   0   7  12       51.51       54.34      2.95 o 
   1   7  12        0.16        0.68      1.33 o 
   2   7  12        7.58        6.82      3.57 o 
   3   7  12        1.45       -1.94      2.94 o 
   4   7  12        1.45        1.87      4.09 o 
  -3   8  12        0.16       -0.97      3.49 o 
  -2   8  12        6.36        3.25      3.06 o 
  -1   8  12        0.28       -0.10      1.87 o 
   0   8  12      339.72      360.98     11.41 o 
   1   8  12      179.70      190.54      8.81 o 
   2   8  12       34.29       31.12      5.54 o 
   3   8  12        2.91        0.98      3.31 o 
   4   8  12        9.26       10.48      4.95 o 
  -2   9  12        5.22        3.91      3.67 o 
  -1   9  12        0.94       -0.63      1.85 o 
   0   9  12       40.29       50.96      3.69 o 
   1   9  12       56.89       57.63      3.99 o 
   2   9  12       98.00       90.07      5.37 o 
   3   9  12        2.97        1.56      3.36 o 
  -2  10  12        0.12       -4.50      3.00 o 
  -1  10  12        1.66        6.53      8.38 o 
   0  10  12        3.38        0.31      2.78 o 
   1  10  12        0.02        0.21      2.43 o 
   2  10  12       22.76       22.87      3.15 o 
   3  10  12        0.99       -0.90      2.89 o 
  -2  11  12        0.05       -3.66      3.23 o 
  -1  11  12        6.43        5.59      2.64 o 
   0  11  12        0.98        1.93      2.81 o 
   1  11  12        0.75        1.21      2.88 o 
   2  11  12        2.16        3.52      2.62 o 
  -1  12  12        2.15        1.29      3.42 o 
   0  12  12        3.38        3.40      3.09 o 
   1  12  12        0.01       -0.51      2.82 o 
   2  12  12        0.47       -1.03      2.64 o 
   0  13  12        0.06       -2.13      3.17 o 
   0  -6  13        0.68       -1.84      3.55 o 
   1  -6  13        0.06       -4.10      3.59 o 
   2  -6  13        0.32       -1.37      4.42 o 
  -1  -5  13        2.68       -1.09      2.98 o 
   0  -5  13        2.15        3.77      3.73 o 
   1  -5  13        6.69        7.01      4.46 o 
   2  -5  13        0.59       -0.63      4.23 o 
  -2  -4  13        1.50       -2.28      3.17 o 
  -1  -4  13        0.13       -1.60      2.56 o 
   0  -4  13        1.23       -0.15      2.87 o 
   1  -4  13        0.03       -4.65      3.59 o 
   2  -4  13        1.58       -0.95      2.22 o 
   3  -4  13        6.11        9.27      3.07 o 
  -2  -3  13        0.08       -2.99      2.64 o 
  -1  -3  13        3.01       -0.95      2.91 o 
   0  -3  13       99.95       84.51      6.91 o 
   1  -3  13       11.49        6.48      4.23 o 
   2  -3  13       12.85        9.82      2.80 o 
   3  -3  13        2.09        2.70      2.37 o 
  -2  -2  13        6.98        6.91      3.47 o 
  -1  -2  13        7.51        7.00      3.19 o 
   0  -2  13       24.28       19.34      4.30 o 
   1  -2  13      147.93      165.37      9.59 o 
   2  -2  13        0.77       -2.66      1.83 o 
   3  -2  13        5.70        3.24      2.41 o 
  -3  -1  13        0.79        2.63      3.23 o 
  -2  -1  13        0.11       -0.13      2.58 o 
  -1  -1  13        0.03       -2.47      2.27 o 
   0  -1  13        7.98        8.18      3.13 o 
   1  -1  13      509.63      506.56     18.86 o 
   2  -1  13        0.56        0.82      2.00 o 
   3  -1  13        2.91        2.69      2.95 o 
   4  -1  13        1.01       -1.96      3.57 o 
  -3   0  13        0.01        1.40      3.43 o 
  -2   0  13        0.21        0.63      2.68 o 
  -1   0  13       12.15        8.44      3.22 o 
   0   0  13       24.76       21.38      3.92 o 
   1   0  13       79.42       75.48      4.51 o 
   2   0  13        1.41        4.27      2.17 o 
   3   0  13        4.74        3.26      2.28 o 
   4   0  13       16.99       33.06      6.27 o 
  -3   1  13        0.06        0.48      3.41 o 
  -2   1  13        3.88       -1.31      2.63 o 
  -1   1  13        8.57        6.58      2.76 o 
   0   1  13        6.45        6.32      2.61 o 
   1   1  13        9.45       10.13      4.04 o 
   2   1  13        0.88       -0.84      1.74 o 
   3   1  13        0.89        1.02      2.05 o 
   4   1  13        0.91        3.47      4.73 o 
  -3   2  13        0.19        1.33      3.25 o 
  -2   2  13        2.89       -2.89      2.34 o 
  -1   2  13        0.49       -0.95      2.22 o 
   0   2  13        2.57        3.67      2.34 o 
   1   2  13        2.83        3.27      1.77 o 
   2   2  13        1.00        0.57      1.72 o 
   3   2  13       19.53       28.07      5.79 o 
   4   2  13       13.48       21.67      6.44 o 
  -3   3  13        2.02        4.61      3.52 o 
  -2   3  13        4.77        5.85      3.29 o 
  -1   3  13       19.03       21.51      4.16 o 
   0   3  13        0.86        1.16      1.37 o 
   1   3  13        0.06       -1.80      1.20 o 
   2   3  13       13.32       10.31      2.41 o 
   3   3  13       19.63       24.96      5.76 o 
   4   3  13        1.79       -1.76      4.00 o 
  -3   4  13        0.39       -1.89      3.13 o 
  -2   4  13       22.05       31.65      5.66 o 
  -1   4  13       20.65       21.28      4.30 o 
   0   4  13        0.80        2.01      1.52 o 
   1   4  13       19.62       19.78      5.39 o 
   2   4  13        3.71        3.23      2.10 o 
   3   4  13       20.03       27.02      6.41 o 
   4   4  13        8.89        8.04      5.09 o 
  -3   5  13        0.16        0.68      2.98 o 
  -2   5  13       10.94        6.66      3.48 o 
  -1   5  13        0.42       -2.91      2.01 o 
   0   5  13        2.00        0.49      1.46 o 
   1   5  13        1.06        1.76      2.44 o 
   2   5  13        1.54        1.42      2.94 o 
   3   5  13        7.96        6.11      4.49 o 
   4   5  13        0.24       -0.17      4.25 o 
  -3   6  13        1.42        2.90      3.71 o 
  -2   6  13       10.98       15.09      4.20 o 
  -1   6  13       70.53       74.50      6.25 o 
   0   6  13        0.00       -1.22      1.03 o 
   1   6  13        0.01       -1.66      1.54 o 
   2   6  13      100.37      108.17      9.36 o 
   3   6  13        1.80       -0.82      3.28 o 
   4   6  13        1.83       -1.69      4.91 o 
  -3   7  13        0.90       -4.37      2.91 o 
  -2   7  13       12.24       10.24      4.08 o 
  -1   7  13        3.05        2.36      2.66 o 
   0   7  13        3.35        2.40      1.37 o 
   1   7  13       38.78       43.06      4.75 o 
   2   7  13        9.83       12.13      4.08 o 
   3   7  13        1.78       -2.45      3.74 o 
  -2   8  13        0.05       -2.83      2.64 o 
  -1   8  13        3.97        2.08      2.20 o 
   0   8  13       68.84       88.50      4.11 o 
   1   8  13       16.36       18.84      2.92 o 
   2   8  13        5.84        4.33      3.42 o 
   3   8  13        7.72        0.06      3.90 o 
  -2   9  13        0.00       -3.21      3.25 o 
  -1   9  13        1.90        1.97      2.18 o 
   0   9  13       19.80       22.36      3.40 o 
   1   9  13       47.91       47.67      3.81 o 
   2   9  13        1.70        0.44      2.83 o 
   3   9  13        0.44        0.77      3.77 o 
  -2  10  13        1.00       -2.28      3.09 o 
  -1  10  13       26.72       31.87      4.33 o 
   0  10  13       46.57       52.18      7.50 o 
   1  10  13       20.38       21.05      4.72 o 
   2  10  13        2.60        1.27      2.97 o 
   3  10  13        1.17       -1.23      3.12 o 
  -1  11  13        0.84       -0.87      2.33 o 
   0  11  13        6.28        8.90      4.04 o 
   1  11  13        5.05        2.43      3.05 o 
   2  11  13        5.50        6.24      3.25 o 
   0  12  13        0.37       -1.94      2.91 o 
   1  12  13        1.72        1.70      3.21 o 
   0  -5  14        8.09        5.98      4.60 o 
   1  -5  14        3.69       -2.18      3.57 o 
  -1  -4  14        3.98        5.53      3.98 o 
   0  -4  14        0.84       -2.62      2.85 o 
   1  -4  14        2.31       -1.18      4.01 o 
   2  -4  14        2.54        4.02      2.72 o 
  -1  -3  14        1.19       -2.07      2.61 o 
   0  -3  14       17.91       16.98      4.48 o 
   1  -3  14        0.62        4.61      3.69 o 
   2  -3  14        8.10       11.86      3.19 o 
   3  -3  14        0.57       -1.35      2.95 o 
  -2  -2  14        1.20        0.74      2.93 o 
  -1  -2  14        5.16        5.56      2.97 o 
   0  -2  14       68.40       50.75      5.35 o 
   1  -2  14       11.48        9.32      4.45 o 
   2  -2  14       22.30       24.60      3.81 o 
   3  -2  14        3.75        4.50      2.71 o 
  -2  -1  14        8.88        7.50      3.52 o 
  -1  -1  14       21.60       17.56      4.31 o 
   0  -1  14      107.72       92.71      7.10 o 
   1  -1  14        0.37        1.38      1.82 o 
   2  -1  14       14.17       12.16      3.05 o 
   3  -1  14        0.27       -1.85      2.28 o 
  -2   0  14        0.63       -1.07      2.75 o 
  -1   0  14        7.29        7.72      3.25 o 
   0   0  14       21.91       21.10      4.46 o 
   1   0  14        3.31        7.31      2.34 o 
   2   0  14       44.62       46.56      4.36 o 
   3   0  14        1.32        1.17      2.34 o 
  -2   1  14        7.76        7.93      3.44 o 
  -1   1  14       20.40       21.18      4.39 o 
   0   1  14        5.31        5.04      2.71 o 
   1   1  14        5.48        3.30      1.98 o 
   2   1  14       13.73       16.52      3.17 o 
   3   1  14        1.42        0.66      2.29 o 
   4   1  14        0.66        0.36      4.27 o 
  -2   2  14        1.03        0.80      2.96 o 
  -1   2  14        0.01        0.36      2.30 o 
   0   2  14        0.10        1.62      2.35 o 
   1   2  14        0.87        0.22      1.79 o 
   2   2  14       25.98       25.03      5.30 o 
   3   2  14        0.03        1.21      3.18 o 
   4   2  14        0.76        4.31      5.03 o 
  -3   3  14        0.24       -0.36      3.38 o 
  -2   3  14        7.01       10.35      3.79 o 
  -1   3  14        3.53        4.00      3.00 o 
   0   3  14        0.01       -1.90      2.03 o 
   1   3  14        8.73        4.85      1.90 o 
   2   3  14        3.07        0.89      1.85 o 
   3   3  14        1.22       -1.39      3.58 o 
   4   3  14       12.20       16.71      5.82 o 
  -3   4  14        3.41        2.11      3.85 o 
  -2   4  14        0.62        1.89      2.79 o 
  -1   4  14        0.14        0.94      2.65 o 
   0   4  14        1.10        0.10      1.46 o 
   1   4  14        3.44        2.01      1.64 o 
   2   4  14       75.36       73.15      7.35 o 
   3   4  14       36.88       46.46      7.60 o 
   4   4  14        6.89        2.03      4.53 o 
  -2   5  14        0.99       -3.32      2.80 o 
  -1   5  14       25.93       26.48      4.82 o 
   0   5  14        9.00        8.29      2.06 o 
   1   5  14        1.40        0.60      1.76 o 
   2   5  14        5.83        3.24      3.28 o 
   3   5  14       18.05       16.77      5.53 o 
  -2   6  14        0.15       -0.56      2.84 o 
  -1   6  14       23.61       31.47      5.15 o 
   0   6  14        1.68        3.80      2.73 o 
   1   6  14        0.47       -0.40      1.61 o 
   2   6  14       22.33       28.99      5.91 o 
   3   6  14        5.73        6.04      4.37 o 
  -2   7  14        0.01       -3.05      2.45 o 
  -1   7  14       27.29       22.49      4.78 o 
   0   7  14        1.93        0.96      1.66 o 
   1   7  14      109.44      124.73      9.42 o 
   2   7  14        8.90        3.91      3.44 o 
   3   7  14        0.02       -1.63      3.99 o 
  -2   8  14        3.22        1.79      3.06 o 
  -1   8  14        5.97        2.62      3.17 o 
   0   8  14       70.24       79.14      3.91 o 
   1   8  14        1.12       -1.77      2.33 o 
   2   8  14        0.46       -2.29      2.53 o 
   3   8  14        1.00       -4.51      3.53 o 
  -2   9  14        0.09       -3.61      3.10 o 
  -1   9  14       22.57       30.18      4.04 o 
   0   9  14      161.95      174.95      8.27 o 
   1   9  14        0.55       -2.16      2.01 o 
   2   9  14        2.10        2.15      2.99 o 
   3   9  14        7.39        8.81      4.59 o 
  -1  10  14       17.70       20.35      3.97 o 
   0  10  14       14.61       18.85      5.37 o 
   1  10  14       20.48       19.09      5.09 o 
   2  10  14        0.59       -0.50      3.02 o 
  -1  11  14        0.86        0.48      2.66 o 
   0  11  14        0.61       -4.45      2.97 o 
   1  11  14        3.11        2.81      3.33 o 
   0  -4  15        1.78        8.03      4.03 o 
   1  -4  15        2.63        3.74      4.29 o 
  -1  -3  15        7.82        6.49      3.91 o 
   0  -3  15        2.02        5.72      3.44 o 
   1  -3  15        3.03        0.58      3.87 o 
   2  -3  15        0.13       -3.32      2.25 o 
  -1  -2  15        0.01        0.32      2.89 o 
   0  -2  15       11.44        9.11      3.85 o 
   1  -2  15       14.92       14.48      4.74 o 
   2  -2  15        2.98        5.01      2.93 o 
  -1  -1  15        2.16        2.24      2.83 o 
   0  -1  15       51.94       55.39      6.84 o 
   1  -1  15        1.79       -1.27      3.21 o 
   2  -1  15       15.82       22.84      3.84 o 
   3  -1  15        6.30        8.75      3.06 o 
  -2   0  15        0.01       -1.49      2.61 o 
  -1   0  15        0.01       -3.48      2.44 o 
   0   0  15       79.22       74.46      6.34 o 
   1   0  15       55.54       51.53      6.76 o 
   2   0  15        5.95        9.33      3.02 o 
   3   0  15        0.19       -0.67      2.49 o 
  -2   1  15        0.53       -0.63      2.78 o 
  -1   1  15        0.63        0.81      2.72 o 
   0   1  15       29.58       40.13      5.56 o 
   1   1  15       31.07       37.16      4.01 o 
   2   1  15        4.08        7.23      2.71 o 
   3   1  15       12.01       19.34      5.26 o 
  -2   2  15        0.03       -1.98      2.49 o 
  -1   2  15        1.14        0.42      2.26 o 
   0   2  15        0.00       -2.62      1.80 o 
   1   2  15       24.69       25.62      7.82 o 
   2   2  15        0.80       -0.41      2.04 o 
   3   2  15        1.34       -5.02      3.38 o 
  -2   3  15        1.38        0.05      3.02 o 
  -1   3  15        0.78        1.28      2.87 o 
   0   3  15        6.09        6.36      3.21 o 
   1   3  15        3.42        2.84      2.05 o 
   2   3  15        2.25        2.15      2.15 o 
   3   3  15       18.00       22.65      5.88 o 
  -2   4  15       12.81       12.66      4.41 o 
  -1   4  15        1.91       -2.29      2.41 o 
   0   4  15        0.31       -1.79      2.23 o 
   1   4  15        8.96        8.70      2.33 o 
   2   4  15       73.08       83.78      8.07 o 
   3   4  15       23.08       41.32      7.90 o 
  -2   5  15       18.82       25.13      5.50 o 
  -1   5  15        6.27        4.79      3.02 o 
   0   5  15        7.91        9.14      2.31 o 
   1   5  15        0.34       -0.61      1.74 o 
   2   5  15        1.01        0.03      3.06 o 
   3   5  15        0.53        1.53      4.41 o 
  -2   6  15        4.70        5.90      3.85 o 
  -1   6  15        1.76        0.74      2.76 o 
   0   6  15        0.62        0.23      1.71 o 
   1   6  15        2.25        3.68      2.21 o 
   2   6  15       25.53       33.82      6.15 o 
   3   6  15        3.55        2.91      4.00 o 
  -2   7  15        6.43        5.35      3.77 o 
  -1   7  15        0.36        0.55      2.92 o 
   0   7  15        1.96        1.83      1.85 o 
   1   7  15        7.31        5.24      3.00 o 
   2   7  15        3.40        5.10      3.59 o 
   3   7  15        8.55       10.62      5.46 o 
  -1   8  15       61.56       65.31      6.34 o 
   0   8  15        0.40       -0.58      2.47 o 
   1   8  15        2.15        7.18      3.00 o 
   2   8  15        0.74        0.78      3.40 o 
  -1   9  15       56.25       74.31      6.96 o 
   1   9  15       14.67       21.16      4.40 o 
   2   9  15        0.19       -0.49      2.85 o 
  -1  10  15        1.58       -1.86      3.09 o 
   0  10  15       18.23       23.91      6.05 o 
   2  10  15        4.31        1.23      3.36 o 
   0  -2  16        0.38       -2.64      3.31 o 
   1  -2  16        2.35       -0.47      3.62 o 
  -1  -1  16       17.46       20.67      4.92 o 
   0  -1  16       40.53       43.56      6.42 o 
   1  -1  16       11.36        9.21      4.39 o 
   2  -1  16        7.85       12.02      3.22 o 
  -1   0  16       26.27       26.47      5.26 o 
   0   0  16       27.38       19.96      4.55 o 
   1   0  16       10.68       13.48      2.96 o 
   2   0  16        1.64        3.57      2.83 o 
  -1   1  16       11.14        8.34      3.67 o 
   0   1  16        0.38       -1.90      2.51 o 
   1   1  16       30.34       30.10      3.89 o 
   2   1  16       11.52       13.03      3.26 o 
  -1   2  16        4.18        8.64      3.86 o 
   0   2  16        1.07        2.00      3.02 o 
   1   2  16        8.05        7.50      2.52 o 
   2   2  16        1.73        3.45      2.54 o 
   3   2  16        0.89       -0.84      3.77 o 
  -1   3  16        1.08       -1.69      2.23 o 
   0   3  16        0.04        0.97      2.64 o 
   1   3  16        0.48       -2.48      2.73 o 
   2   3  16        1.10       -1.09      2.27 o 
   3   3  16        5.75       -1.79      4.42 o 
  -1   4  16        0.05       -0.62      2.79 o 
   0   4  16        3.71        6.25      3.39 o 
   1   4  16        0.40        0.25      1.89 o 
   2   4  16        9.71       12.53      4.89 o 
   3   4  16       13.33       23.69      6.78 o 
  -1   5  16        0.20        0.63      2.30 o 
   0   5  16        2.08        2.79      2.91 o 
   1   5  16       12.38        9.90      2.66 o 
   2   5  16        2.54        0.21      3.72 o 
   3   5  16        0.00        0.37      4.53 o 
  -1   6  16        5.02        1.53      2.98 o 
   0   6  16        4.80        2.98      3.04 o 
   1   6  16       27.49       28.34      3.72 o 
   2   6  16        1.82        1.50      3.47 o 
  -1   7  16        0.29       -0.09      2.70 o 
   0   7  16        3.47        0.17      2.07 o 
   1   7  16        6.76        7.39      3.55 o 
   2   7  16       10.34       18.60      5.31 o 
  -1   8  16        0.19        0.17      3.25 o 
   0   8  16       17.65       15.32      3.75 o 
   1   8  16        6.51        8.03      3.59 o 
   2   8  16        3.31        0.85      3.62 o 
   1   9  16        7.19        5.29      3.18 o 
   0   0  17        8.16        5.47      3.59 o 
   1   0  17        1.81        2.33      3.15 o 
   0   1  17       30.29       24.89      5.18 o 
   1   1  17        1.06       -1.78      2.00 o 
   2   1  17        0.47        1.43      2.74 o 
   0   2  17       17.29       12.94      4.10 o 
   1   2  17        1.42       -0.32      2.17 o 
   2   2  17        0.63        1.20      2.65 o 
  -1   3  17        1.61        3.88      3.25 o 
   0   3  17       15.34       22.97      4.70 o 
   1   3  17        0.26       -1.20      2.14 o 
   2   3  17        0.44       -0.86      2.34 o 
  -1   4  17        1.53        2.26      3.44 o 
   0   4  17        3.47       -0.45      2.84 o 
   1   4  17       27.59       28.67      8.14 o 
   2   4  17        6.13        6.22      4.02 o 
  -1   5  17        0.27        1.01      3.16 o 
   0   5  17        1.26        1.96      3.07 o 
   1   5  17       26.36       26.81      3.59 o 
   2   5  17        1.98        6.86      4.28 o 
   0   6  17        1.48        2.41      3.18 o 
   1   6  17        2.60        4.39      3.48 o 
   2   6  17        0.20       -3.89      3.46 o 
   0   7  17        2.31       -3.76      2.51 o 
   1   7  17        1.83        2.63      3.24 o 
                                                 
